# Supplementary material for: Fecal carriage of extended spectrum β-lactamase producing Escherichia coli and Klebsiella pneumoniae after urinary tract infection – A three year prospective cohort study
Source: PLoS One. 2017 Mar 7;12(3):e0173510. doi: 10.1371/journal.pone.0173510 (PMC5340397; doi:10.1371/journal.pone.0173510)
Supplement: S1 Data — (XLS) [file pone.0173510.s002.xls]

## Sheet: Ark1
sample_id	bla	sample_material	CVN001	CVN002	CVN003	CVN004	CVN007	CVN014	CVN015	ST131_associated MLVA-type	MLST
3_F2	M9	rectal swab	6	-2	-2	14	3	7	5	1
3_F3	M9	rectal swab	6	-2	-2	14	3	7	5	1
3_F4	M9	rectal swab	6	-2	-2	14	3	7	5	1
3_F5	M9	rectal swab	7	2	-2	11	3	10	5	0
3_F1	M9	rectal swab	7	2	-2	11	3	10	5	0
3_U	M9	urine	6	-2	-2	14	3	7	5	1	131
4_U	M9	urine	5	-2	-2	13	3	5	5	0	405
5_F2	M9	rectal swab	5	-2	-2	13	3	8	5	0
5_F3	M9	rectal swab	5	-2	-2	13	3	8	5	0
5_F4	M9	rectal swab	5	-2	-2	13	3	8	5	0
5_F5	M9	rectal swab	6	-2	-2	14	3	6	5	1
5_F1	M9	rectal swab	7	2	-2	11	3	10	5	0
5_U	M9	urine	5	-2	-2	13	3	8	5	0	405
15_U	M1	urine	5	2	-2	13	3	10	5	0	540
23_U	M1	urine	5	-2	-2	13	3	5	5	0	405
24_U	SHV	urine	5	-2	-2	10	3	4	5	0	95
31_U	M9	urine	6	-2	-2	14	3	5	5	1	131
36_U	M1	urine	4	11	-2	6	3	6	5	0	1193
38_F7	M1	rectal swab	5	-2	-2	13	3	8	5	0
38_F1	M1	rectal swab	5	-2	-2	13	3	8	5	0
38_F3	M1	rectal swab	6	-2	-2	14	3	6	5	1
38_F4	M1	rectal swab	6	-2	-2	14	3	6	5	1
38_F5	M1	rectal swab	6	-2	-2	14	3	6	5	1
38_F2	M1	rectal swab	7	19	-2	12	3	4	5	0
38_U	M1	urine	6	-2	-2	11	2	9	5	0	648
50_U	M9	urine	6	-2	-2	11	3	7	5	0	359
51_U	M9	urine	6	-2	-2	14	3	9	5	1	131
53_F1	M1	rectal swab	6	-2	-2	14	3	9	5	1
53_F5	M1	rectal swab	6	2	-2	11	2	9	5	0
53_U	M1	urine	6	-2	-2	14	3	9	5	1	131
69_F7	M9	rectal swab	6	-2	-2	14	3	9	5	1
69_F1	M9	rectal swab	6	-2	-2	14	3	9	5	1
69_F2	M9	rectal swab	7	2	-2	11	3	10	5	0
69_F3	M9	rectal swab	7	2	-2	11	3	10	5	0
69_F4	M9	rectal swab	7	2	-2	11	3	10	5	0
69_U	M9	urine	7	2	-2	11	3	10	5	0	69
75_U	M9	urine	5	2	-2	13	3	5	5	0	38
77_U	M1	urine	6	-2	-2	14	3	6	5	1	131
164_F1	M1	rectal swab	5	-2	-2	11	3	6	5	0
164_F7	M1	rectal swab	6	-2	-2	11	3	7	5	0
164_F2	M9	rectal swab	6	-2	-2	14	3	9	5	1
164_F3	M9	rectal swab	6	-2	-2	14	3	9	5	1
164_F5a	M9	rectal swab	6	-2	-2	14	3	9	5	1
164_F5b	M9	rectal swab	6	-2	-2	14	3	9	5	1
164_F4	M1	rectal swab	6	-2	-2	14	3	9	5	1
164_U	M1	urine	5	2	-2	11	3	8	5	0	48
165_F2	M9	rectal swab	5	2	-2	13	3	9	5	0
165_F5	M1	rectal swab	5	-2	-2	13	3	7	5	0
165_F1	M1	rectal swab	6	-2	-2	11	3	7	5	0
165_F3	M1	rectal swab	6	-2	-2	14	3	9	5	1
165_F4	M1	rectal swab	5	2	-2	13	3	9	5	1
165_U	M1	urine	5	-2	-2	14	3	9	5	0	131
167_F5	M1	rectal swab	5	2	-2	11	4	2	5	0
167_F7	M9	rectal swab	6	-2	-2	14	3	9	5	1
167_U	M1	urine	5	-2	-2	11	3	8	5	0	12
174_F7	M9	rectal swab	6	-2	-2	14	3	10	5	1
174_F1	M9	rectal swab	6	-2	-2	14	3	9	5	1
174_F2a	M1	rectal swab	6	-2	-2	11	3	7	5	0
174_F2b	M1	rectal swab	6	-2	-2	11	3	7	5	0
174_F3	M1	rectal swab	6	-2	-2	11	3	7	5	0
174_F4	M1	rectal swab	6	-2	-2	11	3	7	5	0
174_F5	M1	rectal swab	6	-2	-2	11	3	7	5	0
174_U	M9	urine	5	-2	-2	11	3	7	5	0	357
182_U	M1	urine	5	4	6	11	3	3	5	0	57
196_U	M9	urine	6	-2	-2	14	3	11	5	1	131
197_U	M1	urine	6	2	-2	11	3	6	5	0	940
198_U	M9	urine	6	-2	-2	14	3	11	5	1	131
201_F1	M9	rectal swab	5	2	-2	13	3	9	5	0
201_F3a	M9	rectal swab	5	2	-2	13	3	7	5	0
201_F3b	M9	rectal swab	5	2	-2	13	3	7	5	0
201_F2	M9	rectal swab	5	2	-2	13	3	7	5	0
201_F4	M9	rectal swab	5	2	-2	13	3	7	5	0
201_F5	M9	rectal swab	13	2	-2	13	3	7	5	0
201_U	M9	urine	5	2	-2	13	3	7	5	0	38
203_U	M1	urine	6	-2	-2	14	3	6	5	1	131
205_F2	M9	rectal swab	6	-2	-2	14	3	9	5	1
205_F3	M9	rectal swab	6	-2	-2	14	3	9	5	1
205_F5	M9	rectal swab	6	-2	-2	14	3	9	5	1
205_F4a	M9	rectal swab	6	-2	-2	14	3	9	5	1
205_F4b	M9	rectal swab	6	-2	-2	14	3	9	5	1
205_U	M9	urine	6	-2	-2	14	3	9	5	1	131
205_F7a	several	rectal swab	6	-2	-2	14	3	6	5	1
205_F7b	several	rectal swab	6	-2	-2	14	3	9	5	1
222_F4	M1	rectal swab	3	-2	-2	11	3	4	5	0
222_F5	M1	rectal swab	3	-2	-2	14	3	6	5	0
222_F1	M1	rectal swab	6	19	-2	11	2	7	5	0
222_F2	M1	rectal swab	6	-2	-2	14	3	6	5	1
222_F3	M1	rectal swab	6	-2	-2	14	3	6	5	1
222_U	M1	urine	6	-2	-2	14	3	6	5	1	131
223_F7	M9	rectal swab	5	2	-2	11	3	8	5	0
223_U	M1	urine	5	8	6	11	3	2	5	0	167
259_U	M9	urine	7	2	-2	11	4	11	5	0	120
261_U	M1	urine	6	-2	-2	11	6	10	5	0	652
262_F1	M9	rectal swab	5	19	-2	11	2	7	5	0
262_F5	M9	rectal swab	5	19	-2	11	2	7	5	0
262_F2	M9	rectal swab	5	2	-2	11	3	2	5	0
262_F3	M9	rectal swab	5	2	-2	11	3	2	5	0
262_F4	M9	rectal swab	5	19	-2	11	2	7	5	0
262_U	M9	urine	6	19	-2	11	2	7	5	0	648
277_U	M1	urine	5	2	-2	11	3	8	5	0	38
288_U	M1	urine	5	-2	-2	13	3	8	5	0	38
294_U	M9	urine	5	2	-2	13	3	8	5	0	38
299_F7	M1	rectal swab	5	-2	-2	13	3	6	5	0
299_F2	M1	rectal swab	5	5	-2	13	3	9	5	0
299_F3	M1	rectal swab	5	2	-2	13	3	6	5	0
299_F4	M1	rectal swab	5	-2	-2	13	3	6	5	0
299_U	M1	urine	5	-2	-2	13	3	6	5	0	405
300_U	M1	urine	6	15	-2	14	3	5	5	0	131
309_U	M1	urine	5	-2	6	11	4	3	5	0	34
318_U	M1	urine	8	2	-2	11	3	4	5	0	443
345_U	M1	urine	4	11	-2	6	3	7	5	0	1193
351_F5	M9	rectal swab	5	2	-2	13	3	7	5	0
351_F1	M9	rectal swab	5	2	-2	11	3	9	5	0
351_F2a	M9	rectal swab	5	2	-2	13	3	8	5	0
351_F3	M9	rectal swab	5	2	-2	13	3	8	5	0
351_F4	M9	rectal swab	5	2	-2	13	3	8	5	0
351_F2b	M9	rectal swab	6	2	-2	11	3	5	5	0
351_U	M9	urine	5	2	-2	13	3	6	5	0	38
352_F5	M1	rectal swab	7	2	-2	11	3	9	5	0
352_F2	M1	rectal swab	7	2	-2	11	3	9	5	0
352_F3	M1	rectal swab	7	2	-2	11	3	9	5	0
352_F4	M1	rectal swab	7	2	-2	11	3	9	5	0
352_U	M1	urine	7	2	-2	11	3	9	5	0	494
353_F4	M1	rectal swab	6	-2	-2	11	3	4	5	0
353_F5	M1	rectal swab	6	-2	-2	11	3	4	5	0
353_F1	M1	rectal swab	6	-2	-2	11	3	4	5	0
353_F2	M1	rectal swab	6	-2	-2	11	3	4	5	0
353_F3	M1	rectal swab	6	-2	-2	11	3	4	5	0
353_U	M1	urine	6	-2	-2	11	3	4	5	0	448
354_U	M1	urine	6	-2	-2	14	3	5	5	1	131
355_U	M1	urine	5	2	-2	11	3	9	5	0	450
356_U	M1	urine	6	-2	-2	14	3	6	5	1	131
364_U	M1	urine	5	-2	6	11	3	2	5	0	44
391_U	M1	urine	6	-2	-2	14	3	5	5	1	131
407_U	M9	urine	6	-2	-2	14	3	11	5	1	131
408_F5	M1	rectal swab	5	2	6	11	3	6	5	0
408_F3	M1	rectal swab	6	-2	-2	14	3	5	5	1
408_F7	M1	rectal swab	6	-2	-2	14	3	6	5	1
408_F1	M9	rectal swab	6	-2	-2	14	3	6	5	1
408_F2	M9	rectal swab	6	-2	-2	14	3	6	5	1
408_U	M1	urine	6	-2	-2	14	3	6	5	1	131
410_U	M1	urine	6	-2	-2	14	3	9	5	1	131
412_U	M1	urine	5	-2	6	11	3	2	5	0	44
413_U	M1	urine	5	-2	-2	10	3	11	5	0	95
414_U	M1	urine	6	2	-2	11	3	16	5	0	88
415_F1a	M9	rectal swab	5	2	-2	13	3	5	5	0
415_F1b	M9	rectal swab	5	2	-2	13	3	6	5	0
415_F2	M9	rectal swab	5	2	-2	13	3	5	5	0
415_F5	M9	rectal swab	5	2	-2	13	3	5	5
415_F3	M9	rectal swab	5	2	-2	13	3	5	5	0
415_U	M9	urine	5	2	-2	13	3	5	5	0	38
416_F3	M1	rectal swab	7	2	-2	11	3	10	5	0
416_F5	M1	rectal swab	7	2	-2	11	3	10	5	0
416_F7	M1	rectal swab	7	2	-2	11	3	10	5	0
416_F1	M1	rectal swab	7	2	-2	11	4	8	5	0
416_F2a	M1	rectal swab	7	2	-2	11	3	10	5	0
416_F2b	M1	rectal swab	7	2	-2	11	4	8	5	0
416_F4	M1	rectal swab	7	2	-2	11	4	8	5	0
416_U	M1	urine	7	2	-2	11	3	10	5	0	69
431_U	SHV	urine	6	2	-2	11	3	9	5	0	602
432_U	M1	urine	5	2	-2	13	3	8	5	0	38
433_F4	M1	rectal swab	5	2	-2	13	3	7	5	0
433_F5	M1	rectal swab	5	2	-2	13	3	7	5	0
433_F1	M1	rectal swab	5	2	-2	13	3	7	5	0
433_F5b	M1	rectal swab	5	-2	6	11	3	7	5	0
433_F5a	M1	rectal swab	6	-2	-2	14	3	5	5	1
433_U	M1	urine	5	2	-2	13	3	7	5	0	38
434_U	M1	urine	6	-2	-2	14	3	6	5	1	131
435_U	M1	urine	5	2	-2	13	4	7	5	0	38
450_U	M1	urine	6	-2	-2	11	3	6	5	0	359
453_F4	M9	rectal swab	5	2	-2	13	3	6	5	0
453_F2	M9	rectal swab	5	2	-2	13	3	6	5	0
453_F5	M9	rectal swab	5	2	-2	13	3	6	5	0
453_F7	M9	rectal swab	5	2	-2	13	3	6	5	0
453_F1	M9	rectal swab	5	2	-2	13	3	6	5	0
453_U	M9	urine	5	2	-2	13	4	6	5	0	38
455_U	M1	urine	6	-2	-2	14	3	6	5	1	131
464_F7	M1	rectal swab	5	-2	5	11	3	2	5	0
464_F1	M1	rectal swab	6	-2	-2	14	3	14	5	1
464_F4	M1	rectal swab	7	2	-2	11	3	11	5	0
464_F5	M1	rectal swab	7	2	-2	11	3	11	5	0
464_U	M1	urine	6	-2	-2	14	3	14	5	1	131
465_F3	M1	rectal swab	5	8	6	11	3	2	5	0
465_F1	M1	rectal swab	5	8	6	11	3	2	5	0
465_U	M1	urine	5	7	6	13	3	2	5	0	617
466_U	M9	urine	7	2	-2	12	3	4	5	0	354
467_U	M1	urine	6	-2	-2	14	3	6	5	1	131
474_U	M1	urine	5	2	5	11	3	2	5	0	3877
514_F7	M1	rectal swab	6	-2	-2	14	3	5	5	1
514_F1	M1	rectal swab	6	-2	-2	14	3	5	5	1
514_F2	M9	rectal swab	7	-2	-2	11	3	7	5	0
514_F3	several	rectal swab	7	-2	-2	11	3	7	5	0
514_F4	M9	rectal swab	7	2	-2	11	3	7	5	0
514_F5	M9	rectal swab	7	-2	-2	11	3	7	5	0
514_U	M1	urine	6	-2	-2	14	3	5	5	1	131
516_F5	M1	rectal swab	5	-2	-2	11	3	2	5	0
516_F	M1	rectal swab	6	-2	-2	14	3	6	5	1
516_F7	M1	rectal swab	6	-2	-2	14	3	6	5	1
516_F3	M1	rectal swab	6	2	-2	11	2	12	5	0
516_F4	M1	rectal swab	6	-2	-2	14	3	6	5	1
516_F1	M1	rectal swab	6	-2	-2	14	3	6	5	1
516_U	M1	urine	6	-2	-2	14	3	6	5	1	131
517_U	M1	urine	6	2	-2	11	3	6	5	0	58
518_U	M9	urine	7	11	-2	12	3	10	5	0	1193
519_F2a	M9	rectal swab	5	2	7	11	3	8	5	0
519_F4	M9	rectal swab	5	2	7	11	3	8	5	0
519_F2b	M9	rectal swab	6	2	-2	11	3	5	5	0
519_F3b	M9	rectal swab	6	2	-2	11	3	5	5	0
519_F1	M9	rectal swab	6	-2	-2	11	3	4	5	0
519_F3a	M9	rectal swab	7	2	-2	11	3	3	5	0
519_F7	M9	rectal swab	7	14	-2	11	3	3	5	0
519_U	M9	urine	6	-2	-2	11	3	5	5	0	410
523_U	M1	urine	5	-2	6	11	3	2	5	0	43
534_F2	M9	rectal swab	6	-2	-2	14	3	5	5	1
534_F3	M9	rectal swab	6	-2	-2	14	3	5	5	1
534_F4	M9	rectal swab	6	-2	-2	14	3	5	5	1
534_F7	M9	rectal swab	6	-2	-2	11	3	6	5	0
534_F1	M9	rectal swab	6	-2	-2	14	3	5	5	1
534_F5	M9	rectal swab	6	-2	-2	11	3	5	5	0
534_U	M9	urine	6	-2	-2	14	3	5	5	1	131
537_U	M9	urine	4	2	5	6	3	2	5	0	43
540_F7	M1	rectal swab	5	-2	5	11	3	2	5	0
540_F1	M1	rectal swab	6	-2	-2	14	3	5	5	1
542_F2	M1	rectal swab	6	-2	-2	14	3	6	5	1
542_F3	M1	rectal swab	6	-2	-2	14	3	6	5	1
542_F4	M1	rectal swab	6	-2	-2	14	3	6	5	1
542_F5	M1	rectal swab	6	-2	-2	14	3	6	5	1
542_F7	M1	rectal swab	6	-2	-2	11	3	6	5	0
542_F1	M1	rectal swab	6	-2	-2	14	3	6	5	1
542_U	M1	urine	6	-2	-2	14	3	6	5	1	131
543_F4	M1	rectal swab	6	-2	-2	10	3	7	5	0
543_F5	M1	rectal swab	6	-2	-2	10	3	7	5	0
543_F7	M1	rectal swab	6	-2	-2	10	3	7	5	0
543_F1	M1	rectal swab	7	14	-2	11	3	3	5	0
543_F3	M1	rectal swab	7	14	-2	11	3	3	5	0
543_F2	M1	rectal swab	7	14	-2	11	3	3	5
543_U	M1	urine	7	14	-2	11	3	3	5	0	5041
567_U	M9	urine	5	2	-2	13	3	9	5	0	38
572_F2	M1	rectal swab	5	2	-2	13	3	7	5	0
572_F1	M1	rectal swab	5	2	-2	13	3	7	5	0
572_U	M1	urine	8	2	-2	11	3	11	5	0	1431
615_F1	M1	rectal swab	6	-2	-2	14	3	5	5	1
615_F2	M1	rectal swab	6	-2	-2	14	3	6	5	1
615_F3	M1	rectal swab	6	-2	-2	14	3	5	5	1
615_F7	M1	rectal swab	6	-2	-2	14	3	5	5	1
616_U	M1	urine	5	2	-2	13	3	8	5	0	38
617_U	M1	urine	6	-2	-2	14	3	6	5	1	131
623_U	M9	urine	6	-2	-2	14	3	5	5	1	131
639_U	M1	urine	5	-2	-2	11	3	4	5	0	6438
680_F2	M1	rectal swab	5	2	-2	13	3	5	5	0
680_U	M1	urine	6	-2	-2	14	3	5	5	1	131
687_U	M9	urine	6	-2	-2	14	3	5	5	1	131
704_F3	M1	rectal swab	5	2	5	11	3	2	5	0
704_F1	M1	rectal swab	6	-2	-2	14	3	5	5	1
704_F2	M1	rectal swab	6	-2	-2	14	3	5	5	1
704_F4	M1	rectal swab	6	-2	-2	14	3	8	5	1
704_F5	M1	rectal swab	6	-2	-2	14	3	8	5	1
704_U	M1	urine	6	-2	-2	14	3	5	5	1	131
706_U	M1	urine	6	-2	-2	14	3	5	5	1	131
707_F1	M1	rectal swab	5	2	-2	13	3	9	5	0
707_F2	M1	rectal swab	5	2	-2	13	3	9	5	0
707_F3	M1	rectal swab	5	2	-2	13	3	9	5	0
707_F4	M1	rectal swab	5	2	-2	13	3	8	5	0
707_F7	M1	rectal swab	5	2	-2	13	3	8	5	0
707_U	M1	urine	5	2	-2	13	3	9	5	0	1177
615_U1	M1	urine	6	-2	-2	14	3	5	5	1	131
615_U2	M1	urine	6	-2	-2	14	3	5	5	1	131
615_U3	M1	urine	6	-2	-2	14	3	5	5	1	131
