# Supplementary material for: Fecal carriage of extended spectrum β-lactamase producing Escherichia coli and Klebsiella pneumoniae after urinary tract infection – A three year prospective cohort study
Source: PLoS One. 2017 Mar 7;12(3):e0173510. doi: 10.1371/journal.pone.0173510 (PMC5340397; doi:10.1371/journal.pone.0173510)
Supplement: S3 Data — (XLS) [file pone.0173510.s004.xls]

## Sheet: Ark1
ID	sample received day	fecalsamplenumber	bla	samplename	positivesample	antibioticduringsampling	antibioticwithin10days	antibioticwithin30days	antibioticwithin90days	treatmenended	daysfromtreatmenttosample	antibioticswithin5days
707	40639	1	M1	707_F1	1	0	1	1	1	40636	3	1
706	40659	1	M1	706_F1	1	0	0	1	1	40643	16	0
704	40639	1	M1	704_F1	1	0	1	1	1	40633	6	0
687	40617	1	M9	687_F1	1	0	0	0	0		40617	0
680	40648	1	neg	680_F1	0	0	0	0	1	40615	33	0
639	40604	1	neg	639_F1	0	0	0	0	0		40604	0
623	40605	1	M9	623_F1	1	0	1	1	1	40597	8	0
617	40588	1	M1	617_F1	1	0	0	0	0		40588	0
616	40630	1	M1	616_F1	1	0	0	0	1	40580	50	0
615	40606	1	M1	615_F1	1	0	0	0	1	40567	39	0
572	40577	1	M1	572_F1	1	0	0	1	1	40563	14	0
567	40563	1	M9	567_F1	1	0	1	1	1	40560	3	1
543	40577	1	M1	543_F1	1	0	0	0	1	40539	38	0
542	40563	1	M1	542_F1	1	0	0	1	1	40541	22	0
540	40555	1	M1	540_F1	1	0	0	0	1	40525	30	0
537	40533	1	neg	537_F1	0	0	1	1	1	40529	4	1
534	40533	1	M9	534_F1	1	0	0	0	0		40533	0
523	40521	1	M1	523_F1	1	0	0	1	1	40508	13	0
519	40533	1	M9	519_F1	1	0	0	0	1	40499	34	0
518	40514	1	M9	518_F1	1	0	1	1	1	40513	1	1
517	40499	1	neg	517_F1	0	0	0	0	0		40499	0
516	40492	1	M1	516_F1	1	0	1	1	1	40483	9	0
514	40499	1	M1	514_F1	1	0	0	0	0		40499	0
474	40485	1	neg	474_F1	0	0	1	1	1	40484	1	1
467	40485	1	M1	467_F1	1	0	1	1	1	40477	8	0
466	40485	1	M1	466_F1	1	0	0	0	0		40485	0
465	40485	1	M1	465_F1	1	0	0	0	0		40485	0
464	40485	1	M1	464_F1	1	0	1	1	1	40483	2	1
455	40492	1	neg	455_F1	0	0	0	0	1	40460	32	0
453	40457	1	M9	453_F1	1	0	1	1	1	40449	8	0
450	40455	1	neg	450_F1	0	0	0	1	1	40444	11	0
435	40449	1	M1	435_F1	1	0	0	0	0		40449	0
434	40442	1	M1	434_F1	1	0	1	1	1	40436	6	0
433	40437	1	M1 TEM	433_F1	1	0	1	1	1	40432	5	1
432	40464	1	M1	432_F1	1	0	0	0	1	40422	42	0
431	40455	1	SHV	431_F1	1	0	0	1	1	40435	20	0
416	40455	1	M1	416_F1	1	0	0	0	1	40416	39	0
415	40449	1	M9	415_F1	1	0	0	1	1	40422	27	0
414	40464	1	neg	414_F1	0	0	0	0	1	40414	50	0
413	40428	1	M1	413_F1	1	1	0	1	1	40428	0	1
412	40428	1	neg	412_F1	0	0	1	1	1	40427	1	1
410	40407	1	M1	410_F1	1	0	0	0	0		40407	0
408	40428	1	M1	408_F1	1	0	0	0	0		40428	0
407	40406	1	M9	407_F1	1	0	0	1	1	40385	21	0
391	40352	1	M1	391_F1	1	0	0	1	1	40336	16	0
364	40326	1	M1	364_F1	1	0	0	0	0		40326	0
356	40323	1	M1	356_F1	1	0	0	1	1	40306	17	0
355	40319	1	M1	355_F1	1	0	0	0	0		40319	0
354	40319	1	M1	354_F1	1	0	0	0	0		40319	0
353	40338	1	M1	353_F1	1	0	0	1	1	40313	25	0
352	40319	1	M1	352_F1	1	0	0	0	0		40319	0
351	40350	1	M9	351_F1	1	0	0	1	1	40327	23	0
345	40303	1	M1	345_F1	1	0	0	1	1	40285	18	0
318	40287	1	M1	318_F1	1	0	0	1	1	40275	12	0
311	40295	1	neg	311_F1	0	0	1	1	1	40289	6	0
309	40265	1	M1	309_F1	1	0	0	0	0		40265	0
300	40287	1	M1	300_F1	1	0	0	0	1	40241	46	0
299	40287	1	neg	299_F1	0	0	0	0	0		40287	0
294	40263	1	neg	294_F1	0	0	1	1	1	40255	8	0
288	40246	1	M1	288_F1	1	0	0	0	0		40246	0
277	40231	1	M1	277_F1	1	0	1	1	1	40229	2	1
262	40226	1	M9	262_F1	1	0	1	1	1	40225	1	1
261	40255	1	neg	261_F1	0	0	0	0	1	40207	48	0
259	40218	1	M9	259_F1	1	0	1	1	1	40216	2	1
223	40191	1	neg	223_F1	0	0	1	1	1	40190	1	1
222	40184	1	M1	222_F1	1	0	0	0	0		40184	0
205	40182	1	neg	205_F1	0	0	0	1	1	40167	15	0
203	40163	1	M1	203_F1	1	0	1	1	1	40162	1	1
201	40190	1	M9	201_F1	1	0	0	1	1	40168	22	0
198	40154	1	M9	198_F1	1	0	1	1	1	40151	3	1
197	40151	1	neg	197_F1	0	0	1	1	1	40143	8	0
196	40154	1	M9	196_F1	1	0	1	1	1	40148	6	0
182	40199	1	neg	182_F1	0	0	1	1	1	40194	5	1
174	40135	1	M9	174_F1	1	0	1	1	1	40130	5	1
167	40119	1	neg	167_F1	0	0	1	1	1	40115	4	1
165	40115	1	M1	165_F1	1	0	1	1	1	40114	1	1
164	40123	1	M1	164_F1	1	0	0	1	1	40111	12	0
77	40144	1	neg	77_F1	0	0	0	0	1	40085	59	0
75	40100	1	neg	75_F1	0	0	0	1	1	40076	24	0
73	40066	1	M9	73_F1	1	0	1	1	1	40065	1	1
69	40165	1	M9	69_F1	1	0	0	0	0		40165	0
53	40017	1	M1	53_F1	1	0	1	1	1	40013	4	1
51	40023	1	M9	51_F1	1	0	1	1	1	40017	6	0
50	40010	1	M9	50_F1	1	0	1	1	1	40002	8	0
38	39981	1	M1	38_F1	1	0	1	1	1	39977	4	1
36	39968	1	M1	36_F1	1	0	0	1	1	39951	17	0
31	39995	1	neg	31_F1	0	0	1	1	1	39993	2	1
24	39946	1	SHV	24_F1	1	0	0	1	1	39935	11	0
23	39930	1	M9	23_F1	1	0	0	0	0		39930	0
15	39910	1	neg	15_F1	0	0	1	1	1	39903	7	0
5	39902	1	M9	5_F1	1	0	0	0	0		39902	0
4	39891	1	M9	4_F1	1	1	1	1	1	39890	1	1
3	39919	1	M9	3_F1	1	0	0	0	1	39882	37	0
707	40717	2	M1	707_F2	1	0	0	0	0		40717	0
706	40717	2	M1	706_F2	1	0	0	0	0		40717	0
704	40715	2	M1	704_F2	1	0	1	1	1	40710	5	1
687	40717	2	M9	687_F2	1	0	0	0	1	40643	74	0
680	40717	2	M1	680_F2	1	0	0	0	0		40717	0
639	40688	2	neg	639_F2	0	0	0	0	0		40688	0
623		2		623_F2							0	1
617	40675	2	M1	617_F2	1	0	0	0	1	40602	73	0
616	40675	2	M1	616_F2	1	0	0	1	1	40653	22	0
615	40675	2	M1	615_F2	1	0	0	0	1	40612	63	0
572	40675	2	M1	572_F2	1	0	0	0	1	40638	37	0
567	40675	2	M9	567_F2	1	0	0	0	0	40580	95	0
543	40675	2	M1	543_F2	1	0	0	0	0		40675	0
542	40688	2	M1	542_F2	1	0	0	0	0		40688	0
540		2		540_F2							0	1
537	40652	2	neg	537_F2	0	0	0	0	0		40652	0
534	40609	2	M9	534_F2	1	0	0	1	1	40596	13	0
523	40595	2	M1	523_F2	1	0	0	0	0		40595	0
519	40577	2	M9	519_F2	1	0	0	1	1	40549	28	0
518		2		518_F2							0	1
517	40588	2	neg	517_F2	0	0	0	0	0		40588	0
516	40577	2	M1	516_F2	1	0	1	1	1	40571	6	0
514	40595	2	M9	514_F2	1	0	0	0	0	40505	90	0
474	40577	2	neg	474_F2	0	0	0	0	1	40526	51	0
467	40588	2	M1	467_F2	1	0	0	0	0		40588	0
466	40595	2	neg	466_F2	0	0	0	0	0	40490	105	0
465	40577	2	neg	465_F2	0	0	0	1	1	40561	16	0
464	40577	2	neg	464_F2	0	0	0	1	1	40567	10	0
455	40563	2	neg	455_F2	0	0	0	0	0		40563	0
453	40577	2	M9	453_F2	1	0	0	1	1	40555	22	0
450	40577	2	neg	450_F2	0	0	0	0	0	40461	116	0
435	40555	2	neg	435_F2	0	0	0	1	1	40545	10	0
434	40533	2	M1	434_F2	1	0	0	0	0		40533	0
433	40555	2	neg	433_F2	0	0	1	1	1	40546	9	0
432	40521	2	M1	432_F2	1	0	0	0	0		40521	0
431	40521	2	SHV	431_F2	1	0	0	0	1	40486	35	0
416	40521	2	M1	416_F2	1	0	0	0	0		40521	0
415	40485	2	M9	415_F2	1	0	0	0	0		40485	0
414	40521	2	neg	414_F2	0	0	0	0	0		40521	0
413	40514	2	M1	413_F2	1	0	0	0	0		40514	0
412	40541	2	neg	412_F2	0	0	0	0	0		40541	0
410	40541	2	M1	410_F2	1	0	0	0	1	40500	41	0
408	40533	2	M1	408_F2	1	0	0	0	0		40533	0
407	40485	2	neg	407_F2	0	0	0	0	1	40444	41	0
391	40437	2	M1	391_F2	1	0	0	0	0		40437	0
364	40436	2	M1	364_F2	1	0	0	0	1	40400	36	0
356	40386	2	neg	356_F2	0	0	0	0	1	40324	62	0
355	40380	2	M1	355_F2	1	0	0	0	0		40380	0
354	40356	2	M1	354_F2	1	0	0	1	1	40346	10	0
353	40356	2	M1	353_F2	1	0	0	0	0		40356	0
352	40367	2	M1	352_F2	1	0	1	1	1	40366	1	1
351	40436	2	M9	351_F2	1	0	0	0	0		40436	0
345	40378	2	neg	345_F2	0	0	0	0	1	40321	57	0
318	40356	2	DHA SHV	318_F2	1	0	0	0	0		40356	0
311	40356	2	neg	311_F2	0	0	0	0	0		40356	0
309	40350	2	neg	309_F2	0	0	0	0	0		40350	0
300	40436	2	neg	300_F2	0	0	0	0	0		40436	0
299	40352	2	M1	299_F2	1	0	1	1	1	40343	9	0
294	40282	2	M1	294_F2	1	0	0	0	0		40282	0
288	40289	2	neg	288_F2	0	0	0	0	0		40289	0
277	40338	2	neg	277_F2	0	0	0	0	1	40266	72	0
262	40303	2	M9	262_F2	1	0	0	0	0		40303	0
261	40400	2	neg	261_F2	0	0	0	0	0		40400	0
259	40303	2	M9	259_F2	1	0	0	0	0		40303	0
223	40282	2	neg	223_F2	0	0	0	0	0		40282	0
222	40252	2	M1	222_F2	1	0	0	0	1	40216	36	0
205	40352	2	M9	205_F2	1	0	0	0	0		40352	0
203	40254	2	M1	203_F2	1	0	0	0	0		40254	0
201	40262	2	M9	201_F2	1	0	0	0	0		40262	0
198	40246	2	neg	198_F2	0	0	0	0	1	40161	85	0
197	40246	2	neg	197_F2	0	0	0	0	0		40246	0
196	40343	2	neg	196_F2	0	0	0	0	1	40307	36	0
182		2		182_F2							0	1
174	40213	2	M9	174_F2	1	0	0	0	1	40178	35	0
167	40211	2	neg	167_F2	0	0	0	0	1	40122	89	0
165	40218	2	M1	165_F2	1	0	0	0	0		40218	0
164	40218	2	M1	164_F2	1	0	0	0	1	40129	89	0
77	40200	2	neg	77_F2	0	0	0	0	0		40200	0
75	40149	2	neg	75_F2	0	0	0	1	1	40133	16	0
73	40186	2	M9	73_F2	1	0	0	0	0		40186	0
69	40226	2	M9	69_F2	1	0	0	0	0	40070	156	0
53	40184	2	neg	53_F2	0	0	0	0	0	40025	159	0
51	40203	2	M9	51_F2	1	0	0	0	0	40055	148	0
50	40191	2	neg	50_F2	0	0	0	0	0		40191	0
38	40095	2	M1	38_F2	1	0	0	0	0		40095	0
36	40120	2	M1	36_F2	1	0	0	0	0		40120	0
31	40066	2	neg	31_F2	0	0	0	0	0		40066	0
24	40093	2	neg	24_F2	0	0	0	0	0	39990	103	0
23	39995	2	neg	23_F2	0	0	0	0	1	39938	57	0
15	40070	2	neg	15_F2	0	0	0	0	0		40070	0
5	40015	2	M9	5_F2	1	0	0	1	1	40000	15	0
4	40444	2	M1	4_F2	1	0	0	0	0		40444	0
3	40015	2	M9	3_F2	1	0	0	0	0		40015	0
707	40820	3	M1	707_F3	1	0	0	0	0		40820	0
706	40820	3	M1	706_F3	1	0	0	0	0		40820	0
704	40820	3	M1	704_F3	1	0	0	0	0		40820	0
687	40820	3	neg	687_F3	0	0	0	0	0		40820	0
680	40820	3	M1	680_F3	1	0	0	1	1	40809	11	0
639	40799	3	neg	639_F3	0	0	0	0	0		40799	0
623		3		623_F3							0	1
617	40737	3	M1	617_F3	1	0	0	0	0		40737	0
616	40717	3	neg	616_F3	0	0	0	0	0		40717	0
615	40717	3	M1	615_F3	1	0	0	0	1	40677	40	0
572	40799	3	SHV	572_F3	1	0	0	0	0		40799	0
567	40717	3	M9	567_F3	1	0	0	0	0		40717	0
543	40737	3	M1	543_F3	1	0	0	0	0		40737	0
542	40799	3	M1	542_F3	1	0	0	0	1	40717	82	0
540		3		540_F3							0	1
537	40737	3	neg	537_F3	0	0	0	0	0		40737	0
534	40703	3	M9	534_F3	1	0	0	1	1	40688	15	0
523	40703	3	neg	523_F3	0	0	0	1	1	40686	17	0
519	40688	3	M9	519_F3	1	0	0	0	1	40626	62	0
518	40675	3	M9	518_F3	1	0	0	0	1	40617	58	0
517	40703	3	neg	517_F3	0	0	0	0	0		40703	0
516	40675	3	M1	516_F3	1	0	0	0	0		40675	0
514	40688	3	begge	514_F3	1	0	0	0	0		40688	0
474	40675	3	neg	474_F3	0	0	0	0	0		40675	0
467	40675	3	neg	467_F3	0	0	0	0	0		40675	0
466	40717	3	neg	466_F3	0	0	0	0	0		40717	0
465	40675	3	M1	465_F3	1	0	0	0	0		40675	0
464	40675	3	neg	464_F3	0	0	1	1	1	40667	8	0
455	40675	3	neg	455_F3	0	0	0	0	0		40675	0
453	40630	3	M9	453_F3	1	0	0	0	0		40630	0
450	40595	3	neg	450_F3	0	0	0	0	0		40595	0
435	40618	3	neg	435_F3	0	0	0	0	0		40618	0
434	40618	3	M1	434_F3	1	0	0	0	0		40618	0
433	40618	3	M1	433_F3	1	1	1	1	1	40618	0	1
432	40630	3	neg	432_F3	0	0	0	0	0		40630	0
431	40609	3	SHV	431_F3	1	0	0	0	1	40576	33	0
416	40609	3	M1	416_F3	1	0	0	0	0		40609	0
415	40521	3	M9	415_F3	1	0	0	0	0		40521	0
414	40630	3	neg	414_F3	0	0	0	0	0		40630	0
413	40611	3	M1	413_F3	1	0	0	0	0		40611	0
412		3		412_F3							0	1
410	40604	3	M1	410_F3	1	0	0	1	1	40591	13	0
408	40597	3	M1	408_F3	1	0	0	0	0		40597	0
407	40521	3	neg	407_F3	0	0	0	0	0		40521	0
391	40555	3	M1	391_F3	1	0	0	0	0		40555	0
364	40485	3	M1	364_F3	1	0	0	0	0		40485	0
356	40492	3	neg	356_F3	0	0	0	0	0		40492	0
355	40494	3	neg	355_F3	0	0	1	1	1	40491	3	1
354	40485	3	neg	354_F3	0	0	0	0	0		40485	0
353	40485	3	M1	353_F3	1	0	0	1	1	40456	29	0
352	40492	3	M1	352_F3	1	0	0	0	0	40389	103	0
351	40485	3	M9	351_F3	1	0	0	0	0		40485	0
345	40521	3	neg	345_F3	0	0	0	0	0		40521	0
318		3		318_F3							0	1
311	40471	3	neg	311_F3	0	0	0	0	0		40471	0
309	40464	3	neg	309_F3	0	0	0	0	0		40464	0
300	40521	3	neg	300_F3	0	0	0	0	0		40521	0
299	40428	3	M1	299_F3	1	0	0	0	0		40428	0
294	40350	3	neg	294_F3	0	0	0	0	0		40350	0
288	40352	3	neg	288_F3	0	0	0	0	0		40352	0
277	40436	3	neg	277_F3	0	0	0	0	1	40367	69	0
262	40356	3	M9	262_F3	1	0	0	0	0		40356	0
261	40541	3	neg	261_F3	0	0	0	0	0		40541	0
259	40366	3	M9	259_F3	1	0	0	0	1	40311	55	0
230		3		230_F3							0	1
223	40428	3	neg	223_F3	0	0	0	0	0		40428	0
222	40343	3	M1	222_F3	1	0	0	0	0		40343	0
205	40366	3	M9	205_F3	1	0	0	0	0		40366	0
203	40323	3	M1	203_F3	1	0	0	0	0		40323	0
201	40326	3	M9	201_F3	1	0	0	0	0		40326	0
198	40319	3	neg	198_F3	0	0	0	0	0		40319	0
197	40343	3	neg	197_F3	0	0	0	0	0		40343	0
196	40437	3	M1	196_F3	1	0	1	1	1	40431	6	0
182		3		182_F3							0	1
174	40319	3	M9	174_F3	1	0	0	0	0		40319	0
167	40295	3	neg	167_F3	0	0	0	0	0		40295	0
165	40286	3	M1	165_F3	1	0	0	0	0		40286	0
164	40287	3	M1	164_F3	1	0	0	0	0		40287	0
77	40287	3	neg	77_F3	0	0	0	0	0		40287	0
75	40240	3	neg	75_F3	0	0	0	0	0		40240	0
73	40262	3	M9	73_F3	1	0	0	1	1	40235	27	0
69	40287	3	M9	69_F3	1	0	0	0	0		40287	0
53	40221	3	neg	53_F3	0	0	0	0	0		40221	0
51	40219	3	neg	51_F3	0	0	0	1	1	40203	16	0
50	40211	3	neg	50_F3	0	0	0	0	0		40211	0
38	40356	3	M1	38_F3	1	0	0	0	0		40356	0
36	40163	3	M1	36_F3	1	0	0	0	0		40163	0
31	40136	3	neg	31_F3	0	0	0	0	0		40136	0
24	40123	3	neg	24_F3	0	0	0	0	0		40123	0
23	40095	3	neg	23_F3	0	0	0	0	1	40060	35	0
15	40095	3	neg	15_F3	0	0	0	0	0		40095	0
5	40073	3	M9	5_F3	1	0	0	0	0		40073	0
4		3		4_F3							0	1
3	40067	3	M9	3_F3	1	0	0	0	0		40067	0
707	40933	4	M1	707_F4	1	0	1	1	1	40927	6	0
706	40933	4	M1	706_F4	1	0	0	1	1	40918	15	0
704	40933	4	M1	704_F4	1	0	0	0	0		40933	0
687	40995	4	neg	687_F4	0	0	0	0	0		40995	0
680	40945	4	neg	680_F4	0	0	0	0	0	40845	100	0
639	40890	4	neg	639_F4	0	0	0	0	0		40890	0
623		4		623_F4							0	1
617	40871	4	neg	617_F4	0	0	0	0	0		40871	0
616	40933	4	neg	616_F4	0	0	0	0	1	40885	48	0
615		4		615_F4							0	1
572	40885	4	SHV	572_F4	1	0	0	0	0		40885	0
568		4		568_F4							0	1
567	40871	4	M9	567_F4	1	0	1	1	1	40863	8	0
543	40871	4	M1	543_F4	1	0	0	0	0		40871	0
542	40871	4	M1	542_F4	1	0	0	0	0		40871	0
540		4		540_F4							0	1
537	40890	4	neg	537_F4	0	0	0	0	0	40776	114	0
534	40799	4	M9	534_F4	1	0	1	1	1	40792	7	0
523	40799	4	neg	523_F4	0	0	0	1	1	40783	16	0
519	40799	4	M9	519_F4	1	0	0	0	1	40719	80	0
518		4		518_F4							0	1
517	40703	4	neg	517_F4	0	1	1	1	1	40718	-15	1
516	40717	4	M1	516_F4	1	0	0	0	0		40717	0
515		4		515_F4							0	1
514	40737	4	M9	514_F4	1	0	0	0	0		40737	0
474	40717	4	neg	474_F4	0	0	0	0	0		40717	0
467	40737	4	neg	467_F4	0	0	0	0	0		40737	0
466	40820	4	neg	466_F4	0	0	0	0	0		40820	0
465	40717	4	M1	465_F4	1	0	0	0	0		40717	0
464	40737	4	M1	464_F4	1	0	0	0	0		40737	0
459		4		459_F4							0	1
455	40717	4	neg	455_F4	0	0	0	0	0		40717	0
453	40717	4	M9	453_F4	1	0	0	0	0		40717	0
450	40633	4	neg	450_F4	0	0	0	0	0		40633	0
436		4		436_F4							0	1
435	40717	4	neg	435_F4	0	0	0	0	0		40717	0
434	40717	4	M1	434_F4	1	0	0	0	0		40717	0
433	40717	4	M1	433_F4	1	0	1	1	1	40716	1	1
432	40717	4	neg	432_F4	0	0	0	0	0		40717	0
431	40695	4	SHV	431_F4	1	0	0	0	0		40695	0
416	40717	4	M1	416_F4	1	0	0	0	0		40717	0
415	40703	4	neg	415_F4	0	0	0	0	1	40673	30	0
414	40717	4	neg	414_F4	0	0	0	1	1	40689	28	0
413	40717	4	M1	413_F4	1	0	0	0	0		40717	0
412		4		412_F4							0	1
410	40717	4	M1	410_F4	1	0	0	0	0		40717	0
408	40688	4	neg	408_F4	0	0	0	0	0		40688	0
407	40577	4	neg	407_F4	0	0	0	0	0		40577	0
391	40644	4	neg	391_F4	0	0	1	1	1	40638	6	0
364	40595	4	neg	364_F4	0	0	0	0	0		40595	0
356	40609	4	neg	356_F4	0	0	0	0	0		40609	0
355	40618	4	neg	355_F4	0	0	0	0	0	40521	97	0
354	40595	4	neg	354_F4	0	0	0	0	0		40595	0
353	40595	4	M1	353_F4	1	0	0	0	1	40548	47	0
352	40588	4	M1	352_F4	1	0	0	0	1	40532	56	0
351	40588	4	M9	351_F4	1	0	0	1	1	40570	18	0
349		4		349_F4							0	1
345	40588	4	neg	345_F4	0	0	0	0	0		40588	0
318		4		318_F4							0	1
311	40555	4	neg	311_F4	0	0	0	0	0		40555	0
309	40533	4	neg	309_F4	0	0	0	0	0		40533	0
308		4		308_F4							0	1
300	40533	4	neg	300_F4	0	0	0	0	0		40533	0
299	40533	4	M1	299_F4	1	0	0	0	0		40533	0
294	40429	4	neg	294_F4	0	0	0	0	0		40429	0
288	40563	4	neg	288_F4	0	0	0	0	0		40563	0
277	40485	4	neg	277_F4	0	0	0	1	1	40462	23	0
262	40494	4	M9	262_F4	1	0	0	1	1	40470	24	0
261		4		261_F4							0	1
259	40485	4	neg	259_F4	0	0	0	1	1	40461	24	0
230		4		230_F4							0	1
223	40446	4	neg	223_F4	0	0	0	0	0		40446	0
222	40464	4	M1	222_F4	1	0	0	0	0		40464	0
205	40471	4	M9	205_F4	1	0	0	0	1	40423	48	0
203	40428	4	M1	203_F4	1	0	0	0	0		40428	0
201	40428	4	M9	201_F4	1	0	0	0	1	40365	63	0
198	40429	4	neg	198_F4	0	0	0	0	0		40429	0
197	40445	4	neg	197_F4	0	0	0	0	0		40445	0
196	40485	4	begge	196_F4	1	0	1	1	1	40484	1	1
182		4		182_F4							0	1
174	40356	4	M9	174_F4	1	0	0	0	0		40356	0
167	40366	4	M1	167_F4	1	0	0	0	0		40366	0
165	40356	4	M1	165_F4	1	0	0	0	0		40356	0
164	40406	4	M1	164_F4	1	0	0	0	0		40406	0
77	40366	4	neg	77_F4	0	0	0	0	1	40309	57	0
75	40303	4	neg	75_F4	0	0	0	0	0		40303	0
73	40338	4	M9	73_F4	1	0	0	1	1	40320	18	0
69	40494	4	M9	69_F4	1	0	0	0	0		40494	0
53	40295	4	neg	53_F4	0	0	0	0	0		40295	0
51	40254	4	neg	51_F4	0	0	0	0	0		40254	0
50	40287	4	neg	50_F4	0	0	0	0	0		40287	0
38	40437	4	M1	38_F4	1	0	0	0	1	40405	32	0
36	40211	4	M1	36_F4	1	0	0	0	0		40211	0
31	40219	4	neg	31_F4	0	0	0	0	0		40219	0
24	40226	4	neg	24_F4	0	0	0	0	0		40226	0
23	40204	4	neg	23_F4	0	0	0	0	0		40204	0
15	40226	4	neg	15_F4	0	0	0	0	0		40226	0
5	40206	4	M9	5_F4	1	0	0	0	1	40145	61	0
4		4		4_F4							0	1
3	40221	4	M9	3_F4	1	0	0	0	0		40221	0
707	41023	5		707_F5		0	0	0	1	40970	53	0
706	41023	5		706_F5		0	0	0	1	40951	72	0
704	41031	5		704_F5		0	0	0	0		41031	0
687	41023	5		687_F5		0	0	0	0		41023	0
680	40995	5	neg	680_F5	0	0	0	1	1	40969	26	0
678		5		678_F5							0	1
639	40995	5	neg	639_F5	0	0	0	0	1	40946	49	0
623		5		623_F5						40597	-40597	1
617	40945	5	neg	617_F5	0	0	0	0	0		40945	0
616	40967	5	neg	616_F5	0	0	0	0	1	40936	31	0
615		5		615_F5							0	1
572	40995	5	neg	572_F5	0	0	0	0	0	40892	103	0
567	40933	5	neg	567_F5	0	0	0	0	0		40933	0
543	40945	5	M1	543_F5	1	0	0	0	0		40945	0
542	40995	5	M1	542_F5	1	0	1	1	1	40990	5	1
540		5		540_F5							0	1
537	40945	5	neg	537_F5	0	0	0	0	0		40945	0
534	40946	5	M9	534_F5	1	1	1	1	1	41041	-95	1
523	40933	5	neg	523_F5	0	0	0	0	1	40874	59	0
519	40871	5	neg	519_F5	0	1	1	1	1	40909	-38	1
518	40966	5	neg	518_F5	0	0	0	0	0	40617	349	0
517	40799	5	neg	517_F5	0	1	1	1	1	40838	-39	1
516	40871	5	M1	516_F5	1	0	0	0	0		40871	0
514	40871	5	M9	514_F5	1	0	0	0	0		40871	0
474	40871	5	neg	474_F5	0	0	0	0	0		40871	0
467	40933	5	neg	467_F5	0	0	0	0	0		40933	0
466	40945	5	neg	466_F5	0	0	0	0	0		40945	0
465	40885	5	neg	465_F5	0	0	0	0	1	40808	77	0
464	40890	5	M1	464_F5	1	0	0	0	0		40890	0
455	40890	5	neg	455_F5	0	0	0	0	0	40792	98	0
453	40820	5	M9	453_F5	1	0	0	0	0	40725	95	0
450	40737	5	neg	450_F5	0	1	1	1	1	40896	-159	1
435	40820	5	neg	435_F5	0	0	0	0	0	40719	101	0
434	40799	5	neg	434_F5	0	0	0	0	0		40799	0
433	40799	5	M1	433_F5	1	0	0	1	1	40788	11	0
432	40802	5	neg	432_F5	0	0	0	0	0		40802	0
431	40799	5	SHV	431_F5	1	0	0	0	0		40799	0
416	40820	5	M1	416_F5	1	0	0	0	0		40820	0
415	40737	5	M9	415_F5	1	0	0	0	0		40737	0
414	40799	5	neg	414_F5	0	0	0	0	0		40799	0
413	40737	5	M1	413_F5	1	0	0	0	0		40737	0
412		5		412_F5							0	1
410		5		410_F5							0	1
408	40840	5	M1	408_F5	1	0	0	0	0		40840	0
407	40675	5	neg	407_F5	0	0	0	0	0		40675	0
391	40737	5	neg	391_F5	0	0	0	0	0		40737	0
364	40688	5	neg	364_F5	0	0	0	1	1	40675	13	0
356	40675	5	neg	356_F5	0	0	0	0	0		40675	0
355	40630	5	neg	355_F5	0	1	1	1	1	40711	-81	1
354	40675	5	neg	354_F5	0	0	0	0	0		40675	0
353	40675	5	M1	353_F5	1	0	0	0	0		40675	0
352	40675	5	M1	352_F5	1	0	0	0	1	40596	79	0
351	40675	5	M9	351_F5	1	0	0	0	0		40675	0
345	40688	5	neg	345_F5	0	0	0	0	0		40688	0
318		5		318_F5							0	1
311	40618	5	neg	311_F5	0	0	0	0	0		40618	0
309	40630	5	neg	309_F5	0	0	0	0	0		40630	0
300	40630	5	neg	300_F5	0	0	0	0	0		40630	0
299	40630	5	neg	299_F5	0	1	1	1	1	40740	-110	1
294	40541	5	neg	294_F5	0	0	0	0	0		40541	0
288	40644	5	neg	288_F5	0	0	0	1	1	40622	22	0
277	40609	5	neg	277_F5	0	0	0	1	1	40591	18	0
262	40577	5	M9	262_F5	1	0	0	0	0		40577	0
261		5		261_F5							0	1
259	40588	5	neg	259_F5	0	0	0	0	1	40540	48	0
230		5		230_F5							0	1
223	40555	5	neg	223_F5	0	0	0	0	0		40555	0
222	40533	5	M1	222_F5	1	0	0	0	0		40533	0
205	40555	5	M9	205_F5	1	0	0	0	0		40555	0
203	40541	5	neg	203_F5	0	0	0	0	0		40541	0
201	40533	5	M9	201_F5	1	0	0	0	1	40456	77	0
198	40533	5	neg	198_F5	0	0	0	0	0		40533	0
197	40563	5	neg	197_F5	0	0	0	0	0		40563	0
196		5		196_F5							0	1
182		5		182_F5							0	1
174	40485	5	M9	174_F5	1	0	0	0	1	40409	76	0
167	40492	5	M1	167_F5	1	0	0	0	0		40492	0
165	40533	5	M1	165_F5	1	0	0	0	0		40533	0
164	40471	5	M1	164_F5	1	0	0	0	0		40471	0
77	40521	5	neg	77_F5	0	0	0	0	0		40521	0
75	40350	5	neg	75_F5	0	0	0	0	0		40350	0
73	40428	5	M9	73_F5	1	0	0	0	1	40371	57	0
69		5		69_F5							0	1
53	40356	5	M1	53_F5	1	0	0	0	0		40356	0
51	40366	5	neg	51_F5	0	0	0	0	0		40366	0
50	40400	5	neg	50_F5	0	0	0	1	1	40380	20	0
38	40485	5	M1	38_F5	1	0	0	0	0		40485	0
36	40319	5	neg	36_F5	0	0	0	0	0		40319	0
31	40316	5	neg	31_F5	0	0	0	0	0		40316	0
24	40303	5	neg	24_F5	0	0	0	0	0		40303	0
23	40295	5	neg	23_F5	0	1	1	1	1	40301	-6	1
15	40630	5	neg	15_F5	0	0	0	0	0		40630	0
5	40256	5	M9	5_F5	1	0	1	1	1	40255	1	1
4		5		4_F5							0	1
3	40262	5	M9	3_F5	1	0	0	0	0		40262	0
707		6		707_F6							0	1
706		6		706_F6							0	1
704		6		704_F6							0	1
687		6		687_F6							0	1
680		6		680_F6							0	1
639		6		639_F6							0	1
623		6		623_F6							0	1
617		6		617_F6							0	1
616		6		616_F6							0	1
615		6		615_F6							0	1
572		6		572_F6							0	1
567		6		567_F6							0	1
543		6		543_F6							0	1
542		6		542_F6							0	1
540		6		540_F6							0	1
537		6		537_F6							0	1
534		6		534_F6							0	1
523		6		523_F6							0	1
519		6		519_F6							0	1
518		6		518_F6							0	1
517	40890	6	neg	517_F6	0	0	0	0	0		40890	0
516		6		516_F6							0	1
514		6		514_F6							0	1
474		6		474_F6							0	1
467	40945	6	neg	467_F6	0	0	0	0	0		40945	0
466		6		466_F6							0	1
465		6		465_F6							0	1
464		6		464_F6							0	1
455		6		455_F6							0	1
453		6		453_F6							0	1
450	40848	6	neg	450_F6	0	0	0	0	0		40848	0
435		6		435_F6							0	1
434		6		434_F6							0	1
433	41023	6	neg	433_F6	0	0	0	1	1	41006	17	0
432		6		432_F6							0	1
431		6		431_F6							0	1
416		6		416_F6							0	1
415	40882	6	neg	415_F6	0	0	0	0	0	40741	141	0
414		6		414_F6							0	1
413		6		413_F6							0	1
412		6		412_F6							0	1
410		6		410_F6							0	1
408		6		408_F6							0	1
407	40820	6	neg	407_F6	0	0	0	0	0	40730	90	0
391		6		391_F6							0	1
364		6		364_F6							0	1
356		6		356_F6							0	1
355	40717	6	neg	355_F6	0	0	0	0	0		40717	0
354	41059	6	neg	354_F6	0	0	0	0	0		41059	0
353		6		353_F6							0	1
352		6		352_F6							0	1
351		6		351_F6							0	1
345	40688	6	neg	345_F6	0	0	0	0	0		40688	0
318		6		318_F6							0	1
311		6		311_F6							0	1
309		6		309_F6							0	1
300		6		300_F6							0	1
299		6		299_F6							0	1
294	40630	6	neg	294_F6	0	0	0	0	0		40630	0
288		6		288_F6							0	1
277		6		277_F6							0	1
262		6		262_F6							0	1
261		6		261_F6							0	1
259		6		259_F6							0	1
230		6		230_F6							0	1
223		6		223_F6							0	1
222		6		222_F6							0	1
205	40588	6	M9	205_F6	1	0	0	0	0		40588	0
203		6		203_F6							0	1
201		6		201_F6							0	1
198		6		198_F6							0	1
197		6		197_F6							0	1
196		6		196_F6							0	1
182		6		182_F6							0	1
174		6		174_F6							0	1
167		6		167_F6							0	1
165		6		165_F6							0	1
164		6		164_F6							0	1
77		6		77_F6							0	1
75	40486	6	neg	75_F6	0	0	0	1	1	40473	13	0
73		6		73_F6							0	1
69		6		69_F6							0	1
53		6		53_F6							0	1
51		6		51_F6							0	1
50		6		50_F6							0	1
38		6		38_F6							0	1
36		6		36_F6							0	1
31		6		31_F6							0	1
24		6		24_F6							0	1
23		6		23_F6							0	1
15		6		15_F6							0	1
5		6		5_F6							0	1
4		6		4_F6							0	1
3		6		3_F6							0	1
707	41023	7	M1	707_F7	1	0	0	0	0		41023	0
706	41023	7	neg	706_F7	0	0	0	0	0		41023	0
704	41031	7	M1	704_F7	1	0	0	0	0		41031	0
687	41023	7	neg	687_F7	0	0	0	0	0		41023	0
680	41023	7	neg	680_F7	0	0	0	0	0		41023	0
639	41023	7	neg	639_F7	0	0	0	0	0		41023	0
623	41023	7	neg	623_F7	0	0	0	0	0		41023	0
617	41039	7	neg	617_F7	0	0	0	0	1	40976	63	0
616	41039	7	neg	616_F7	0	0	0	0	0		41039	0
615	41025	7	M1	615_F7	1	0	0	0	0	40870	155	0
572	41023	7	SHV	572_F7	1	0	0	0	0		41023	0
567	41023	7	neg	567_F7	0	0	0	0	0		41023	0
543	41023	7	M1	543_F7	1	0	0	0	0		41023	0
542	41031	7	M1	542_F7	1	0	0	0	0		41031	0
540	41059	7	M1	540_F7	1	0	0	0	0		41059	0
537		7		537_F7							0	1
534	41023	7	M9	534_F7	1	0	0	0	0		41023	0
523	41023	7	neg	523_F7	0	0	0	0	1	40956	67	0
519	41023	7	M9	519_F7	1	0	0	0	0	40875	148	0
518	41047	7	neg	518_F7	0	0	0	0	0		41047	0
517	41023	7	neg	517_F7	0	0	0	0	0		41023	0
516	41023	7	M1	516_F7	1	0	0	0	0		41023	0
514	41023	7	M1	514_F7	1	0	0	0	0		41023	0
474	41023	7	neg	474_F7	0	0	0	0	0		41023	0
467	41039	7	neg	467_F7	0	0	0	0	0		41039	0
466		7		466_F7							0	1
465	41039	7	neg	465_F7	0	0	0	0	0		41039	0
464	41039	7	M1	464_F7	1	0	0	0	0		41039	0
455	41023	7	neg	455_F7	0	0	0	0	0		41023	0
453	41025	7	M9	453_F7	1	0	0	0	1	40977	48	0
450	41039	7	neg	450_F7	0	0	0	0	0	40896	143	0
435	41023	7	neg	435_F7	0	0	0	0	1	40979	44	0
434	41023	7	neg	434_F7	0	0	0	0	0		41023	0
433	41190	7	KPC	433_F7	1	0	0	0	1	41160	30	0
432	41041	7	neg	432_F7	0	0	0	0	0		41041	0
431	41023	7	neg	431_F7	0	0	0	0	1	40984	39	0
416	41039	7	M1	416_F7	1	0	0	0	0		41039	0
415	41025	7	neg	415_F7	0	0	0	0	0	40913	112	0
414	41025	7	neg	414_F7	0	0	0	0	0	40912	113	0
413	41047	7	neg	413_F7	0	0	0	1	1	41021	26	0
412		7		412_F7							0	1
410		7		410_F7							0	1
408	41039	7	M1	408_F7	1	0	0	0	0	40877	162	0
407	41124	7	neg	407_F7	0	0	0	0	0		41124	0
391	41039	7	neg	391_F7	0	0	0	0	0	40755	284	0
364	41023	7	neg	364_F7	0	0	0	0	1	40990	33	0
356	41039	7	neg	356_F7	0	0	0	0	0	40792	247	0
355	41101	7	neg	355_F7	0	0	0	0	0	40764	337	0
354	41059	7	neg	354_F7	0	0	0	0	0	40826	233	0
353	41023	7	neg	353_F7	0	0	0	0	1	40990	33	0
352	41025	7	neg	352_F7	0	0	0	1	1	41006	19	0
351		7		351_F7						40797	-40797	1
345	41031	7	neg	345_F7	0	0	0	0	0		41031	0
318		7		318_F7							0	1
311	41025	7	neg	311_F7	0	0	0	0	0		41025	0
309	41031	7	neg	309_F7	0	0	0	0	0	40695	336	0
300		7		300_F7							0	1
299	41031	7	M1	299_F7	1	0	0	0	0	40927	104	0
294	41025	7	neg	294_F7	0	0	0	0	0	40850	175	0
288	41047	7	neg	288_F7	0	0	0	0	0		41047	0
277	41023	7	neg	277_F7	0	0	0	0	1	40940	83	0
262	41023	7	neg	262_F7	0	0	0	0	1	40965	58	0
261		7		261_F7							0	1
259	41031	7	neg	259_F7	0	0	0	0	1	40963	68	0
230		7		230_F7							0	1
223	41039	7	M9	223_F7	1	0	0	0	0		41039	0
222	41023	7	neg	222_F7	0	0	0	0	0		41023	0
205	41025	7	neg	205_F7	0	0	0	0	1	40941	84	0
203	41031	7	neg	203_F7	0	0	0	0	0		41031	0
201	41023	7	neg	201_F7	0	0	0	0	0	40906	117	0
198	41031	7	neg	198_F7	0	0	0	1	1	41007	24	0
197		7		197_F7							0	1
196	41023	7	neg	196_F7	0	0	0	0	0		41023	0
182	41047	7	neg	182_F7	0	0	0	0	0	40800	247	0
174	41025	7	M9	174_F7	1	0	0	0	0	40637	388	0
167	41047	7	M9	167_F7	1	0	0	0	0	40554	493	0
165	41023	7	neg	165_F7	0	0	0	0	0	40588	435	0
164	41039	7	M1	164_F7	1	0	0	0	0		41039	0
77	41101	7	neg	77_F7	0	0	0	0	0		41101	0
75	41031	7	neg	75_F7	0	0	0	0	0		41031	0
73	41023	7	neg	73_F7	0	0	0	0	1	40984	39	0
69	41063	7	M9	69_F7	1	0	0	0	0		41063	0
53	41025	7	neg	53_F7	0	0	0	0	0		41025	0
51	41059	7	neg	51_F7	0	0	0	0	0		41059	0
50	41023	7	neg	50_F7	0	0	0	0	0	40904	119	0
38	41041	7	M1	38_F7	1	0	0	0	1	40998	43	0
36	41101	7	neg	36_F7	0	0	0	0	0		41101	0
31	41059	7	neg	31_F7	0	0	0	0	1	41029	30	0
24	41047	7	neg	24_F7	0	0	0	0	1	40978	69	0
23	41031	7	neg	23_F7	0	0	0	0	0	40938	93	0
15		7		15_F7							0	1
5	41039	7	neg	5_F7	0	0	0	1	1	41023	16	0
4	41047	7	neg	4_F7	0	0	0	0	0	40595	452	0
3	41059	7	neg	3_F7	0	0	0	0	0		41059	0
309	41031	7	neg	309_F7	0	0	0	0	0		41031	0
308		7		308_F7							0	1
300		7		300_F7							0	1
299	41031	7	M1	299_F7	1	0	0	0	0		41031	0
294	41025	7	neg	294_F7	0	0	0	0	0		41025	0
288	41047	7	neg	288_F7	0	0	0	0	0		41047	0
277	41023	7	neg	277_F7	0	0	0	0	1		41023	0
262	41023	7	neg	262_F7	0	0	0	0	1	40965	58	0
261		7		261_F7							0	1
259	41031	7	neg	259_F7	0	0	0	0	1		41031	0
230		7		230_F7							0	1
223	41039	7	M9	223_F7	1	0	0	0	0		41039	0
222	41023	7	neg	222_F7	0	0	0	0	0		41023	0
205	41025	7	neg	205_F7	0	0	0	0	1		41025	0
203	41031	7	neg	203_F7	0	0	0	0	0		41031	0
201	41023	7	neg	201_F7	0	0	0	0	0		41023	0
198	41031	7	neg	198_F7	0	0	0	1	1		41031	0
197		7		197_F7							0	1
196	41023	7	neg	196_F7	0	0	0	0	0		41023	0
182	41047	7	neg	182_F7	0	0	0	0	0		41047	0
174	41025	7	M9	174_F7	1	0	0	0	0		41025	0
167	41047	7	M9	167_F7	1	0	0	0	0		41047	0
165	41023	7	neg	165_F7	0	0	0	0	0		41023	0
164	41039	7	M1	164_F7	1	0	0	0	0		41039	0
77	41101	7	neg	77_F7	0	0	0	0	0		41101	0
75	41031	7	neg	75_F7	0	0	0	0	0		41031	0
73	41023	7	neg	73_F7	0	0	0	0	1		41023	0
69	41063	7	M9	69_F7	1	0	0	0	0		41063	0
53	41025	7	neg	53_F7	0	0	0	0	0		41025	0
51	41059	7	neg	51_F7	0	0	0	0	0		41059	0
50	41023	7	neg	50_F7	0	0	0	0	0		41023	0
38	41041	7	M1	38_F7	1	0	0	0	1		41041	0
36	41101	7	neg	36_F7	0	0	0	0	0		41101	0
31	41059	7	neg	31_F7	0	0	0	0	1		41059	0
24	41047	7	neg	24_F7	0	0	0	0	1		41047	0
23	41031	7	neg	23_F7	0	0	0	0	0		41031	0
15		7		15_F7							0	1
5	41039	7	neg	5_F7	0	0	0	1	1		41039	0
4	41047	7	neg	4_F7	0	0	0	0	0		41047	0
3	41059	7	neg	3_F7	0	0	0	0	0		41059	0

## Sheet: Ark2
40639	707
40659	706
40639	704
40617	687
40648	680
40604	639
40605	623
40588	617
40630	616
40606	615
40577	572
40563	567
40577	543
40563	542
40555	540
40533	537
40533	534
40521	523
40533	519
40514	518
40499	517
40492	516
40499	514
40485	474
40485	467
40485	466
40485	465
40485	464
40492	455
40457	453
40455	450
40449	435
40442	434
40437	433
40464	432
40455	431
40455	416
40449	415
40464	414
40428	413
40428	412
40407	410
40428	408
40406	407
40352	391
40326	364
40323	356
40319	355
40319	354
40338	353
40319	352
40350	351
40303	345
40287	318
40295	311
40265	309
40287	300
40287	299
40263	294
40246	288
40231	277
40226	262
40255	261
40218	259
40191	223
40184	222
40182	205
40163	203
40190	201
40154	198
40151	197
40154	196
40199	182
40135	174
40119	167
40115	165
40123	164
40144	77
40100	75
40066	73
	69
40017	53
40023	51
40010	50
39981	38
39968	36
39995	31
39946	24
39930	23
39910	15
39902	5
39891	4
39919	3

## Sheet: Ark3
																39919
707	40639	1	M1	707_F1	1	0	1	1	1				40636	40717	f1	39891			0
706	40659	1	M1	706_F1	1	0	0	1	1				40643	40659	F1	39902			0
704	40639	1	M1	704_F1	1	0	1	1	1				40633	40639	F1	39910			0
687	40617	1	M9	687_F1	1	0	0	0	0							39930			0
680	40648	1	neg	680_F1	0	0	0	0	1				40615	40648	F1	39946			0
678	40613	1	M1	678_F1	1	0	0	0	0							39995			0
639	40604	1	neg	639_F1	0	0	0	0	0							39968			0
623	40605	1	M9	623_F1	1	0	1	1	1				40597	40605	F1	39981			0
617	40588	1	M1	617_F1	1	0	0	0	0							40010			0
616	40630	1	M1	616_F1	1	0	0	0	1				40580	40630	F1	40023			0
615	40606	1	M1	615_F1	1	0	0	0	1				40567	40606	F1	40017			0
572	40577	1	M1	572_F1	1	0	0	1	1				40563	40577	F1				0
568	40588	1	neg	568_F1	0	0	0	0	0							40066			0
567	40563	1	M9	567_F1	1	0	1	1	1				40560	40675	F1	40100			0
543	40577	1	M1	543_F1	1	0	0	0	1				40539	40577	F1	40144			0
542	40563	1	M1	542_F1	1	0	0	1	1				40541	40563	F1	40123			0
540	40555	1	M1	540_F1	1	0	0	0	1				40525	40555	F1	40115			0
537	40533	1	neg	537_F1	0	0	1	1	1				40529	40533	F1	40119			0
534	40533	1	M9	534_F1	1	0	0	0	0							40135			0
523	40521	1	M1	523_F1	1	0	0	1	1				40508	40521	F1	40199			0
519	40533	1	M9	519_F1	1	0	0	0	1				40499	40533	F1	40154			0
518	40514	1	M9	518_F1	1	0	1	1	1				40513	40514	F1	40151			0
517	40499	1	neg	517_F1	0	0	0	0	0							40154			0
516	40492	1	M1	516_F1	1	0	1	1	1				40483	40492	F1	40190			0
515	40521	1	neg	515_F1	0	0	0	0	1				40484	40499	F1	40163			0
514	40499	1	M1	514_F1	1	0	0	0	0							40182			0
474	40485	1	neg	474_F1	0	0	1	1	1				40484	40485	F1	40184			0
467	40485	1	M1	467_F1	1	0	1	1	1				40477	40485	F1	40191	40485	F1	0
466	40485	1	M1	466_F1	1	0	0	0	0							40218			0
465	40485	1	M1	465_F1	1	0	0	0	0							40255			0
464	40485	1	M1	464_F1	1	0	1	1	1				40483	40577	F1	40226			0
455	40492	1	neg	455_F1	0	0	0	0	1				40460	40492	F1	40231			0
453	40457	1	M9	453_F1	1	0	1	1	1				40449	40457	F1	40246	40457	F1	0
450	40455	1	neg	450_F1	0	0	0	1	1				40444	40455	F1	40263			0
436	40485	1	M1	436_F1	1	0	0	0	0							40287			0
435	40449	1	M1	435_F1	1	0	0	0	0							40287			0
434	40442	1	M1	434_F1	1	0	1	1	1				40436	40442	F1	40265			0
433	40437	1	M1 TEM	433_F1	1	0	1	1	1				40432	40437	F1	40295			0
432	40464	1	M1	432_F1	1	0	0	0	1				40422	40464	F1	40287			0
431	40455	1	SHV	431_F1	1	0	0	1	1				40435	40455	F1	40303			0
416	40455	1	M1	416_F1	1	0	0	0	1				40416	40455	F1	40350			0
415	40449	1	M9	415_F1	1	0	0	1	1				40422	40449	F1	40319			0
414	40464	1	neg	414_F1	0	0	0	0	1				40414	40464	F1	40338			0
413	40428	1	M1	413_F1	1	1	0	1	1				40428	40428	F1	40319			0
412	40428	1	neg	412_F1	0	0	1	1	1				40427	40428	F1	40319	40428	F1	0
410	40407	1	M1	410_F1	1	0	0	0	0							40323			0
408	40428	1	M1	408_F1	1	0	0	0	0							40326			0
407	40406	1	M9	407_F1	1	0	0	1	1				40385	40406	F1	40352			0
391	40352	1	M1	391_F1	1	0	0	1	1				40336	40352	F1	40406			0
364	40326	1	M1	364_F1	1	0	0	0	0							40428			0
356	40323	1	M1	356_F1	1	0	0	1	1				40306	40323	F1	40407			0
355	40319	1	M1	355_F1	1	0	0	0	0							40428			0
354	40319	1	M1	354_F1	1	0	0	0	0							40428			0
353	40338	1	M1	353_F1	1	0	0	1	1				40313	40338	F1	40464			0
352	40319	1	M1	352_F1	1	0	0	0	0							40449			0
351	40350	1	M9	351_F1	1	0	0	1	1				40327	40350	F1	40455			0
349	40339	1	M1	349_F1	1	0	0	0	0							40455			0
345	40303	1	M1	345_F1	1	0	0	1	1				40285	40303	F1	40464	40303	F1	0
318	40287	1	M1	318_F1	1	0	0	1	1				40275	40287	F1	40437			0
311	40295	1	neg	311_F1	0	0	1	1	1				40289	40295	F1	40442			0
309	40265	1	M1	309_F1	1	0	0	0	0							40449			0
300	40287	1	M1	300_F1	1	0	0	0	1				40241	40287	F1	40457			0
299	40287	1	neg	299_F1	0	0	0	0	0							40492			0
294	40263	1	neg	294_F1	0	0	1	1	1				40255	40263	F1	40485			0
288	40246	1	M1	288_F1	1	0	0	0	0							40485			0
277	40231	1	M1	277_F1	1	0	1	1	1				40229	40231	F1	40485			0
262	40226	1	M9	262_F1	1	0	1	1	1				40225	40226	F1	40485			0
261	40255	1	neg	261_F1	0	0	0	0	1				40207	40255	F1	40485			0
259	40218	1	M9	259_F1	1	0	1	1	1				40216	40218	F1	40499			0
223	40191	1	neg	223_F1	0	0	1	1	1				40190	40191	F1	40492			0
222	40184	1	M1	222_F1	1	0	0	0	0							40499			0
205	40182	1	neg	205_F1	0	0	0	1	1				40167	40182	F1	40514			0
203	40163	1	M1	203_F1	1	0	1	1	1				40162	40163	F1	40533			0
201	40190	1	M9	201_F1	1	0	0	1	1				40168	40190	F1	40521			0
198	40154	1	M9	198_F1	1	0	1	1	1				40151	40154	F1	40533			0
197	40151	1	neg	197_F1	0	0	1	1	1				40143	40151	F1	40533			0
196	40154	1	M9	196_F1	1	0	1	1	1				40148	40154	F1	40555			0
182	40199	1	neg	182_F1	0	0	1	1	1				40194	40199	F1	40563			0
174	40135	1	M9	174_F1	1	0	1	1	1				40130	40135	F1	40577			0
167	40119	1	neg	167_F1	0	0	1	1	1				40115	40119	F1	40563			0
165	40115	1	M1	165_F1	1	0	1	1	1				40114	40115	F1	40577			0
164	40123	1	M1	164_F1	1	0	0	1	1				40111	40123	F1	40606			0
77	40144	1	neg	77_F1	0	0	0	0	1				40085	40144	F1	40630			0
75	40100	1	neg	75_F1	0	0	0	1	1				40076	40100	F1	40588			0
73	40066	1	M9	73_F1	1	0	1	1	1				40065	40066	F1	40605			0
69	40165	1	M9	69_F1	1	0	0	0	0							40604			0
53	40017	1	M1	53_F1	1	0	1	1	1				40013	40017	F1	40648			0
51	40023	1	M9	51_F1	1	0	1	1	1				40017	40023	F1	40617			0
50	40010	1	M9	50_F1	1	0	1	1	1				40002	40010	F1	40639			0
38	39981	1	M1	38_F1	1	0	1	1	1				39977	39981	F1	40659			0
36	39968	1	M1	36_F1	1	0	0	1	1				39951	39968	F1	40639			0
31	39995	1	neg	31_F1	0	0	1	1	1				39993	39995	F1				0
24	39946	1	SHV	24_F1	1	0	0	1	1				39935	39946	F1				0
23	39930	1	M9	23_F1	1	0	0	0	0										0
15	39910	1	neg	15_F1	0	0	1	1	1				39903	39910	F1	39890			0
5	39902	1	M9	5_F1	1	0	0	0	0										0
4	39891	1	M9	4_F1	1	0	1	1	1				39890	40444	f1	39890	39891	F1	0
3	39919	1	M9	3_F1	1	0	0	0	1				39882	39919	F1				0
707	40717	2	M1	707_F2	1	0	0	0	0										1
706	40717	2	M1	706_F2	1	0	0	0	0										1
704	40715	2	M1	704_F2	1	0	1	1	1				40710	40715	f2				1
687	40717	2	M9	687_F2	1	0	0	0	1				40643	40717	f2				1
680	40717	2	M1	680_F2	1	0	0	0	0										1
678	miss	2		678_F2									40661	40717	f2				1
639	40688	2	neg	639_F2	0	0	0	0	0										1
623	miss	2		623_F2															1
617	40675	2	M1	617_F2	1	0	0	0	1				40602	40675	f2				1
616	40675	2	M1	616_F2	1	0	0	1	1				40653	40675	f2				1
615	40675	2	M1	615_F2	1	0	0	0	1				40612	40675	f2				1
572	40675	2	M1	572_F2	1	0	0	0	1				40638	40675	f2				1
568	miss	2		568_F2															1
567	40675	2	M9	567_F2	1	0	0	0	0				40580	40675	f2				1
543	40675	2	M1	543_F2	1	0	0	0	0										1
542	40688	2	M1	542_F2	1	0	0	0	0										1
540	miss	2		540_F2															1
537	40652	2	neg	537_F2	0	0	0	0	0										1
534	40609	2	M9	534_F2	1	0	0	1	1				40596	40609	f2				1
523	40595	2	M1	523_F2	1	0	0	0	0										1
519	40577	2	M9	519_F2	1	0	0	1	1				40549	40577	f2				1
518	miss	2		518_F2															1
517	40588	2	neg	517_F2	0	0	0	0	0										1
516	40577	2	M1	516_F2	1	0	1	1	1				40571	40577	f2				1
515	miss	2		515_F2															1
514	40595	2	M9	514_F2	1	0	0	0	0				40505	40595	f2				1
474	40577	2	neg	474_F2	0	0	0	0	1				40526	40577	f2				1
467	40588	2	M1	467_F2	1	0	0	0	0										1
466	40595	2	neg	466_F2	0	0	0	0	0				40490	40595	f2				1
465	40577	2	neg	465_F2	0	0	0	1	1				40561	40577	f2				1
464	40577	2	neg	464_F2	0	0	0	1	1				40567	40577	f2				1
459	miss	2		459_F2															1
455	40563	2	neg	455_F2	0	0	0	0	0										1
453	40577	2	M9	453_F2	1	0	0	1	1				40555	40577	f2				1
450	40577	2	neg	450_F2	0	0	0	0	0				40461	40577	f2				1
436	miss	2		436_F2															1
435	40555	2	neg	435_F2	0	0	0	1	1				40545	40555	f2				1
434	40533	2	M1	434_F2	1	0	0	0	0										1
433	40555	2	neg	433_F2	0	0	1	1	1				40546	40555	f2				1
432	40521	2	M1	432_F2	1	0	0	0	0										1
431	40521	2	SHV	431_F2	1	0	0	0	1				40486	40521	f2				1
416	40521	2	M1	416_F2	1	0	0	0	0										1
415	40485	2	M9	415_F2	1	0	0	0	0										1
414	40521	2	neg	414_F2	0	0	0	0	0										1
413	40514	2	M1	413_F2	1	0	0	0	0										1
412	40541	2	neg	412_F2	0	0	0	0	0										1
410	40541	2	M1	410_F2	1	0	0	0	1				40500	40541	f2				1
408	40533	2	M1	408_F2	1	0	0	0	0										1
407	40485	2	neg	407_F2	0	0	0	0	1				40444	40485	f2				1
391	40437	2	M1	391_F2	1	0	0	0	0										1
364	40436	2	M1	364_F2	1	0	0	0	1				40400	40436	f2				1
356	40386	2	neg	356_F2	0	0	0	0	1				40324	40386	f2				1
355	40380	2	M1	355_F2	1	0	0	0	0										1
354	40356	2	M1	354_F2	1	0	0	1	1				40346	40356	f2				1
353	40356	2	M1	353_F2	1	0	0	0	0										1
352	40367	2	M1	352_F2	1	0	1	1	1				40366	40367	f2				1
351	40436	2	M9	351_F2	1	0	0	0	0										1
349	miss	2		349_F2															1
345	40378	2	neg	345_F2	0	0	0	0	1				40321	40378	f2				1
318	40356	2	DHA SHV	318_F2	1	0	0	0	0										1
311	40356	2	neg	311_F2	0	0	0	0	0										1
309	40350	2	neg	309_F2	0	0	0	0	0										1
308	miss	2		308_F2															1
300	40436	2	neg	300_F2	0	0	0	0	0										1
299	40352	2	M1	299_F2	1	0	1	1	1				40343	40352	f2				1
294	40282	2	M1	294_F2	1	0	0	0	0										1
288	40289	2	neg	288_F2	0	0	0	0	0										1
277	40338	2	neg	277_F2	0	0	0	0	1				40266	40338	f2				1
262	40303	2	M9	262_F2	1	0	0	0	0										1
261	40400	2	neg	261_F2	0	0	0	0	0										1
259	40303	2	M9	259_F2	1	0	0	0	0										1
230	miss	2		230_F2															1
223	40282	2	neg	223_F2	0	0	0	0	0										1
222	40252	2	M1	222_F2	1	0	0	0	1				40216	40252	f2				1
205	40352	2	M9	205_F2	1	0	0	0	0										1
203	40254	2	M1	203_F2	1	0	0	0	0										1
201	40262	2	M9	201_F2	1	0	0	0	0										1
198	40246	2	neg	198_F2	0	0	0	0	1				40161	40246	f2				1
197	40246	2	neg	197_F2	0	0	0	0	0										1
196	40343	2	neg	196_F2	0	0	0	0	1				40307	40343	f2				1
182	miss	2		182_F2															1
174	40213	2	M9	174_F2	1	0	0	0	1				40178	40213	f2				1
167	40211	2	neg	167_F2	0	0	0	0	1				40122	40211	f2				1
165	40218	2	M1	165_F2	1	0	0	0	0										1
164	40218	2	M1	164_F2	1	0	0	0	1				40129	40218	f2				1
77	40200	2	neg	77_F2	0	0	0	0	0										1
75	40149	2	neg	75_F2	0	0	0	1	1				40133	40149	f2				1
73	40186	2	M9	73_F2	1	0	0	0	0										1
69	40226	2	M9	69_F2	1	0	0	0	0				40070	40165	f2				1
53	40184	2	neg	53_F2	0	0	0	0	0				40025	40184	f2				1
51	40203	2	M9	51_F2	1	0	0	0	0				40055	40191	f2				1
50	40191	2	neg	50_F2	0	0	0	0	0										1
38	40095	2	M1	38_F2	1	0	0	0	0										1
36	40120	2	M1	36_F2	1	0	0	0	0										1
31	40066	2	neg	31_F2	0	0	0	0	0										1
24	40093	2	neg	24_F2	0	0	0	0	0				39990	40093	f2				1
23	39995	2	neg	23_F2	0	0	0	0	1				39938	39995	f2				1
15	40070	2	neg	15_F2	0	0	0	0	0										1
5	40015	2	M9	5_F2	1	0	0	1	1				40000	40015	f2				1
4	40444	2	M1	4_F2	1	0	0	0	0										1
3	40015	2	M9	3_F2	1	0	0	0	0										1
707	40820	3	M1	707_F3	1	0	0	0	0										1
706	40820	3	M1	706_F3	1	0	0	0	0										1
704	40820	3	M1	704_F3	1	0	0	0	0										1
687	40820	3	neg	687_F3	0	0	0	0	0										1
680	40820	3	M1	680_F3	1	0	0	1	1				40809	40820	f3				1
678	miss	3		678_F3															1
639	40799	3	neg	639_F3	0	0	0	0	0										1
623	miss	3		623_F3															1
617	40737	3	M1	617_F3	1	0	0	0	0										1
616	40717	3	neg	616_F3	0	0	0	0	0										1
615	40717	3	M1	615_F3	1	0	0	0	1				40677	40717	f3				1
572	40799	3	SHV	572_F3	1	0	0	0	0										1
568	miss	3		568_F3															1
567	40717	3	M9	567_F3	1	0	0	0	0										1
543	40737	3	M1	543_F3	1	0	0	0	0										1
542	40799	3	M1	542_F3	1	0	0	0	1				40717	40799	f3				1
540	miss	3		540_F3															1
537	40737	3	neg	537_F3	0	0	0	0	0										1
534	40703	3	M9	534_F3	1	0	0	1	1				40688	40703	f3				1
523	40703	3	neg	523_F3	0	0	0	1	1				40686	40703	f3				1
519	40688	3	M9	519_F3	1	0	0	0	1				40626	40688	f3				1
518	40675	3	M9	518_F3	1	0	0	0	1				40617	40675	f3				1
517	40703	3	neg	517_F3	0	0	0	0	0										1
516	40675	3	M1	516_F3	1	0	0	0	0										1
515	miss	3		515_F3															1
514	40688	3	begge	514_F3	1	0	0	0	0										1
474	40675	3	neg	474_F3	0	0	0	0	0										1
467	40675	3	neg	467_F3	0	0	0	0	0										1
466	40717	3	neg	466_F3	0	0	0	0	0										1
465	40675	3	M1	465_F3	1	0	0	0	0										1
464	40675	3	neg	464_F3	0	0	1	1	1				40667	40675	f3				1
459	miss	3		459_F3															1
455	40675	3	neg	455_F3	0	0	0	0	0										1
453	40630	3	M9	453_F3	1	0	0	0	0										1
450	40595	3	neg	450_F3	0	0	0	0	0										1
436	miss	3		436_F3															1
435	40618	3	neg	435_F3	0	0	0	0	0										1
434	40618	3	M1	434_F3	1	0	0	0	0										1
433	40618	3	M1	433_F3	1	1	1	1	1				40618	40618	f3				1
432	40630	3	neg	432_F3	0	0	0	0	0										1
431	40609	3	SHV	431_F3	1	0	0	0	1				40576	40609	f3				1
416	40609	3	M1	416_F3	1	0	0	0	0										1
415	40521	3	M9	415_F3	1	0	0	0	0										1
414	40630	3	neg	414_F3	0	0	0	0	0										1
413	40611	3	M1	413_F3	1	0	0	0	0										1
412	miss	3		412_F3															1
410	40604	3	M1	410_F3	1	0	0	1	1				40591	40604	f3				1
408	40597	3	M1	408_F3	1	0	0	0	0										1
407	40521	3	neg	407_F3	0	0	0	0	0										1
391	40555	3	M1	391_F3	1	0	0	0	0										1
364	40485	3	M1	364_F3	1	0	0	0	0										1
356	40492	3	neg	356_F3	0	0	0	0	0										1
355	40494	3	neg	355_F3	0	0	1	1	1				40491	40494	f3				1
354	40485	3	neg	354_F3	0	0	0	0	0										1
353	40485	3	M1	353_F3	1	0	0	1	1				40456	40485	f3				1
352	40492	3	M1	352_F3	1	0	0	0	0				40389	40492	f3	40389	40492	f3	1
351	40485	3	M9	351_F3	1	0	0	0	0										1
349	miss	3		349_F3															1
345	40521	3	neg	345_F3	0	0	0	0	0										1
318	miss	3		318_F3															1
311	40471	3	neg	311_F3	0	0	0	0	0										1
309	40464	3	neg	309_F3	0	0	0	0	0										1
308	miss	3		308_F3															1
300	40521	3	neg	300_F3	0	0	0	0	0										1
299	40428	3	M1	299_F3	1	0	0	0	0										1
294	40350	3	neg	294_F3	0	0	0	0	0										1
288	40352	3	neg	288_F3	0	0	0	0	0										1
277	40436	3	neg	277_F3	0	0	0	0	1				40367	40436	f3				1
262	40356	3	M9	262_F3	1	0	0	0	0										1
261	40541	3	neg	261_F3	0	0	0	0	0										1
259	40366	3	M9	259_F3	1	0	0	0	1				40311	40366	f3				1
230	miss	3		230_F3															1
223	40428	3	neg	223_F3	0	0	0	0	0										1
222	40343	3	M1	222_F3	1	0	0	0	0										1
205	40366	3	M9	205_F3	1	0	0	0	0										1
203	40323	3	M1	203_F3	1	0	0	0	0										1
201	40326	3	M9	201_F3	1	0	0	0	0										1
198	40319	3	neg	198_F3	0	0	0	0	0										1
197	40343	3	neg	197_F3	0	0	0	0	0										1
196	40437	3	M1	196_F3	1	0	1	1	1				40431	40437	f3				1
182	miss	3		182_F3															1
174	40319	3	M9	174_F3	1	0	0	0	0										1
167	40295	3	neg	167_F3	0	0	0	0	0										1
165	40286	3	M1	165_F3	1	0	0	0	0										1
164	40287	3	M1	164_F3	1	0	0	0	0										1
77	40287	3	neg	77_F3	0	0	0	0	0										1
75	40240	3	neg	75_F3	0	0	0	0	0										1
73	40262	3	M9	73_F3	1	0	0	1	1				40235	40262	f3				1
69	40287	3	M9	69_F3	1	0	0	0	0										1
53	40221	3	neg	53_F3	0	0	0	0	0										1
51	40219	3	neg	51_F3	0	0	0	1	1				40203	40219	f3				1
50	40211	3	neg	50_F3	0	0	0	0	0										1
38	40356	3	M1	38_F3	1	0	0	0	0										1
36	40163	3	M1	36_F3	1	0	0	0	0										1
31	40136	3	neg	31_F3	0	0	0	0	0										1
24	40123	3	neg	24_F3	0	0	0	0	0										1
23	40095	3	neg	23_F3	0	0	0	0	1				40060	40095	f3				1
15	40095	3	neg	15_F3	0	0	0	0	0										1
5	40073	3	M9	5_F3	1	0	0	0	0										1
4	miss	3		4_F3															1
3	40067	3	M9	3_F3	1	0	0	0	0										1
707	40933	4	M1	707_F4	1	0	1	1	1				40927	40820	f4				1
706	40933	4	M1	706_F4	1	0	0	1	1				40918	40820	f4				1
704	40933	4	M1	704_F4	1	0	0	0	0										1
687	40995	4	neg	687_F4	0	0	0	0	0										1
680	40945	4	neg	680_F4	0	0	0	0	0				40845	40820	f4				1
678	miss	4		678_F4															1
639	40890	4	neg	639_F4	0	0	0	0	0										1
623	miss	4		623_F4															1
617	40871	4	neg	617_F4	0	0	0	0	0										1
616	40933	4	neg	616_F4	0	0	0	0	1				40885	40717	f4				1
615	miss	4		615_F4															1
572	40885	4	SHV	572_F4	1	0	0	0	0										1
568	miss	4		568_F4															1
567	40871	4	M9	567_F4	1	0	1	1	1				40863	40717	f4				1
543	40871	4	M1	543_F4	1	0	0	0	0										1
542	40871	4	M1	542_F4	1	0	0	0	0										1
540	miss	4		540_F4															1
537	40890	4	neg	537_F4	0	0	0	0	0				40776	40737	f4				1
534	40799	4	M9	534_F4	1	0	1	1	1				40792	40703	f4				1
523	40799	4	neg	523_F4	0	0	0	1	1				40783	40703	f4				1
519	40799	4	M9	519_F4	1	0	0	0	1				40719	40688	f4				1
518	miss	4		518_F4															1
517	40703	4	neg	517_F4	0	1	1	1	1				40718	40703	f4				1
516	40717	4	M1	516_F4	1	0	0	0	0										1
515	miss	4		515_F4															1
514	40737	4	M9	514_F4	1	0	0	0	0										1
474	40717	4	neg	474_F4	0	0	0	0	0										1
467	40737	4	neg	467_F4	0	0	0	0	0										1
466	40820	4	neg	466_F4	0	0	0	0	0										1
465	40717	4	M1	465_F4	1	0	0	0	0										1
464	40737	4	M1	464_F4	1	0	0	0	0										1
459	miss	4		459_F4															1
455	40717	4	neg	455_F4	0	0	0	0	0										1
453	40717	4	M9	453_F4	1	0	0	0	0										1
450	40633	4	neg	450_F4	0	0	0	0	0										1
436	miss	4		436_F4															1
435	40717	4	neg	435_F4	0	0	0	0	0										1
434	40717	4	M1	434_F4	1	0	0	0	0										1
433	40717	4	M1	433_F4	1	0	1	1	1				40716	40618	f4				1
432	40717	4	neg	432_F4	0	0	0	0	0										1
431	40695	4	SHV	431_F4	1	0	0	0	0										1
416	40717	4	M1	416_F4	1	0	0	0	0										1
415	40703	4	neg	415_F4	0	0	0	0	1				40673	40521	f4				1
414	40717	4	neg	414_F4	0	0	0	1	1				40689	40630	f4				1
413	40717	4	M1	413_F4	1	0	0	0	0										1
412	miss	4		412_F4															1
410	40717	4	M1	410_F4	1	0	0	0	0										1
408	40688	4	neg	408_F4	0	0	0	0	0										1
407	40577	4	neg	407_F4	0	0	0	0	0										1
391	40644	4	neg	391_F4	0	0	1	1	1				40638	40555	f4				1
364	40595	4	neg	364_F4	0	0	0	0	0										1
356	40609	4	neg	356_F4	0	0	0	0	0										1
355	40618	4	neg	355_F4	0	0	0	0	0				40521	40494	f4				1
354	40595	4	neg	354_F4	0	0	0	0	0										1
353	40595	4	M1	353_F4	1	0	0	0	1				40548	40485	f4				1
352	40588	4	M1	352_F4	1	0	0	0	1				40532	40492	f4				1
351	40588	4	M9	351_F4	1	0	0	1	1				40570	40485	f4				1
349	miss	4		349_F4															1
345	40588	4	neg	345_F4	0	0	0	0	0										1
318	miss	4		318_F4															1
311	40555	4	neg	311_F4	0	0	0	0	0										1
309	40533	4	neg	309_F4	0	0	0	0	0										1
308	miss	4		308_F4															1
300	40533	4	neg	300_F4	0	0	0	0	0										1
299	40533	4	M1	299_F4	1	0	0	0	0										1
294	40429	4	neg	294_F4	0	0	0	0	0										1
288	40563	4	neg	288_F4	0	0	0	0	0										1
277	40485	4	neg	277_F4	0	0	0	1	1				40462	40436	f4				1
262	40494	4	M9	262_F4	1	0	0	1	1				40470	40356	f4				1
261	miss	4		261_F4															1
259	40485	4	neg	259_F4	0	0	0	1	1				40461	40366	f4				1
230	miss	4		230_F4															1
223	40446	4	neg	223_F4	0	0	0	0	0										1
222	40464	4	M1	222_F4	1	0	0	0	0										1
205	40471	4	M9	205_F4	1	0	0	0	1				40423	40366	f4				1
203	40428	4	M1	203_F4	1	0	0	0	0										1
201	40428	4	M9	201_F4	1	0	0	0	1				40365	40326	f4				1
198	40429	4	neg	198_F4	0	0	0	0	0										1
197	40445	4	neg	197_F4	0	0	0	0	0										1
196	40485	4	begge	196_F4	1	0	1	1	1				40484	40437	f4				1
182	miss	4		182_F4															1
174	40356	4	M9	174_F4	1	0	0	0	0										1
167	40366	4	M1	167_F4	1	0	0	0	0										1
165	40356	4	M1	165_F4	1	0	0	0	0										1
164	40406	4	M1	164_F4	1	0	0	0	0										1
77	40366	4	neg	77_F4	0	0	0	0	1				40309	40287	f4				1
75	40303	4	neg	75_F4	0	0	0	0	0										1
73	40338	4	M9	73_F4	1	0	0	1	1				40320	40262	f4	40328	40262	f4	1
69	40494	4	M9	69_F4	1	0	0	0	0										1
53	40295	4	neg	53_F4	0	0	0	0	0										1
51	40254	4	neg	51_F4	0	0	0	0	0										1
50	40287	4	neg	50_F4	0	0	0	0	0										1
38	40437	4	M1	38_F4	1	0	0	0	1				40405	40356	f4				1
36	40211	4	M1	36_F4	1	0	0	0	0										1
31	40219	4	neg	31_F4	0	0	0	0	0										1
24	40226	4	neg	24_F4	0	0	0	0	0										1
23	40204	4	neg	23_F4	0	0	0	0	0										1
15	40226	4	neg	15_F4	0	0	0	0	0										1
5	40206	4	M9	5_F4	1	0	0	0	1				40145	40073	f4				1
4	miss	4		4_F4															1
3	40221	4	M9	3_F4	1	0	0	0	0										1
707	41023	5		707_F5		0	0	0	1				40970	41023	f5				1
706	41023	5		706_F5		0	0	0	1				40951	41023	f5				1
704	41031	5		704_F5		0	0	0	0										1
687	41023	5		687_F5		0	0	0	0										1
680	40995	5	neg	680_F5	0	0	0	1	1				40969	40995	f5				1
678	miss	5		678_F5															1
639	40995	5	neg	639_F5	0	0	0	0	1				40946	40995	f5				1
623	miss	5		623_F5									40597	41023	f5				1
617	40945	5	neg	617_F5	0	0	0	0	0										1
616	40967	5	neg	616_F5	0	0	0	0	1				40936	40967	f5				1
615	miss	5		615_F5															1
572	40995	5	neg	572_F5	0	0	0	0	0				40892	40995	f5	40892	40995	f5	1
568	miss	5		568_F5															1
567	40933	5	neg	567_F5	0	0	0	0	0										1
543	40945	5	M1	543_F5	1	0	0	0	0										1
542	40995	5	M1	542_F5	1	0	1	1	1				40990	40995	f5				1
540	miss	5		540_F5															1
537	40945	5	neg	537_F5	0	0	0	0	0										1
534	40946	5	M9	534_F5	1	1	1	1	1				41041	40946	f5				1
523	40933	5	neg	523_F5	0	0	0	0	1				40874	40933	f5				1
519	40871	5	neg	519_F5	0	1	1	1	1				40909	40871	f5				1
518	40966	5	neg	518_F5	0	0	0	0	0				40617	40966	f5				1
517	40799	5	neg	517_F5	0	1	1	1	1				40838	40890	f5				1
516	40871	5	M1	516_F5	1	0	0	0	0										1
515	miss	5		515_F5															1
514	40871	5	M9	514_F5	1	0	0	0	0										1
474	40871	5	neg	474_F5	0	0	0	0	0										1
467	40933	5	neg	467_F5	0	0	0	0	0										1
466	40945	5	neg	466_F5	0	0	0	0	0										1
465	40885	5	neg	465_F5	0	0	0	0	1				40808	40885	f5				1
464	40890	5	M1	464_F5	1	0	0	0	0										1
459	miss	5		459_F5															1
455	40890	5	neg	455_F5	0	0	0	0	0				40792	40890	f5				1
453	40820	5	M9	453_F5	1	0	0	0	0				40725	40820	f5				1
450	40737	5	neg	450_F5	0	1	1	1	1				40896	41039	f7				1
436	miss	5		436_F5															1
435	40820	5	neg	435_F5	0	0	0	0	0				40719	40820	f5				1
434	40799	5	neg	434_F5	0	0	0	0	0										1
433	40799	5	M1	433_F5	1	0	0	1	1				40788	40799	f5				1
432	40802	5	neg	432_F5	0	0	0	0	0										1
431	40799	5	SHV	431_F5	1	0	0	0	0										1
416	40820	5	M1	416_F5	1	0	0	0	0										1
415	40737	5	M9	415_F5	1	0	0	0	0										1
414	40799	5	neg	414_F5	0	0	0	0	0										1
413	40737	5	M1	413_F5	1	0	0	0	0										1
412	miss	5		412_F5															1
410	miss	5		410_F5															1
408	40840	5	M1	408_F5	1	0	0	0	0										1
407	40675	5	neg	407_F5	0	0	0	0	0										1
391	40737	5	neg	391_F5	0	0	0	0	0										1
364	40688	5	neg	364_F5	0	0	0	1	1				40675	40688	f5				1
356	40675	5	neg	356_F5	0	0	0	0	0										1
355	40630	5	neg	355_F5	0	1	1	1	1				40711	40717	f5				1
354	40675	5	neg	354_F5	0	0	0	0	0										1
353	40675	5	M1	353_F5	1	0	0	0	0										1
352	40675	5	M1	352_F5	1	0	0	0	1				40596	40675	f5				1
351	40675	5	M9	351_F5	1	0	0	0	0										1
349	miss	5		349_F5															1
345	40688	5	neg	345_F5	0	0	0	0	0										1
318	miss	5		318_F5															1
311	40618	5	neg	311_F5	0	0	0	0	0										1
309	40630	5	neg	309_F5	0	0	0	0	0										1
308	miss	5		308_F5															1
300	40630	5	neg	300_F5	0	0	0	0	0										1
299	40630	5	neg	299_F5	0	1	1	1	1				40740	40630	f5				1
294	40541	5	neg	294_F5	0	0	0	0	0										1
288	40644	5	neg	288_F5	0	0	0	1	1				40622	40644	f5				1
277	40609	5	neg	277_F5	0	0	0	1	1				40591	40609	f5				1
262	40577	5	M9	262_F5	1	0	0	0	0										1
261	miss	5		261_F5															1
259	40588	5	neg	259_F5	0	0	0	0	1				40540	40588	f5				1
230	miss	5		230_F5															1
223	40555	5	neg	223_F5	0	0	0	0	0										1
222	40533	5	M1	222_F5	1	0	0	0	0										1
205	40555	5	M9	205_F5	1	0	0	0	0										1
203	40541	5	neg	203_F5	0	0	0	0	0										1
201	40533	5	M9	201_F5	1	0	0	0	1				40456	40533	f5				1
198	40533	5	neg	198_F5	0	0	0	0	0										1
197	40563	5	neg	197_F5	0	0	0	0	0										1
196	miss	5		196_F5															1
182	miss	5		182_F5															1
174	40485	5	M9	174_F5	1	0	0	0	1				40409	40485	f5				1
167	40492	5	M1	167_F5	1	0	0	0	0										1
165	40533	5	M1	165_F5	1	0	0	0	0										1
164	40471	5	M1	164_F5	1	0	0	0	0										1
77	40521	5	neg	77_F5	0	0	0	0	0										1
75	40350	5	neg	75_F5	0	0	0	0	0										1
73	40428	5	M9	73_F5	1	0	0	0	1				40371	40428	f5				1
69	miss	5		69_F5															1
53	40356	5	M1	53_F5	1	0	0	0	0										1
51	40366	5	neg	51_F5	0	0	0	0	0										1
50	40400	5	neg	50_F5	0	0	0	1	1				40380	40400	f5				1
38	40485	5	M1	38_F5	1	0	0	0	0										1
36	40319	5	neg	36_F5	0	0	0	0	0										1
31	40316	5	neg	31_F5	0	0	0	0	0										1
24	40303	5	neg	24_F5	0	0	0	0	0										1
23	40295	5	neg	23_F5	0	1	1	1	1				40301	40295	f5				1
15	40630	5	neg	15_F5	0	0	0	0	0										1
5	40256	5	M9	5_F5	1	0	1	1	1				40255	40256	f5				1
4	miss	5		4_F5															1
3	40262	5	M9	3_F5	1	0	0	0	0										1
707	miss	6		707_F6															1
706	miss	6		706_F6															1
704	miss	6		704_F6															1
687	miss	6		687_F6															1
680	miss	6		680_F6															1
678	miss	6		678_F6															1
639	miss	6		639_F6															1
623	miss	6		623_F6															1
617	miss	6		617_F6															1
616	miss	6		616_F6															1
615	miss	6		615_F6															1
572	miss	6		572_F6															1
568	miss	6		568_F6															1
567	miss	6		567_F6															1
543	miss	6		543_F6															1
542	miss	6		542_F6															1
540	miss	6		540_F6															1
537	miss	6		537_F6															1
534	miss	6		534_F6															1
523	miss	6		523_F6															1
519	miss	6		519_F6															1
518	miss	6		518_F6															1
517	40890	6	neg	517_F6	0	0	0	0	0										1
516	miss	6		516_F6															1
515	miss	6		515_F6															1
514	miss	6		514_F6															1
474	miss	6		474_F6															1
467	40945	6	neg	467_F6	0	0	0	0	0										1
466	miss	6		466_F6															1
465	miss	6		465_F6															1
464	miss	6		464_F6															1
459	miss	6		459_F6															1
455	miss	6		455_F6															1
453	miss	6		453_F6															1
450	40848	6	neg	450_F6	0	0	0	0	0										1
436	miss	6		436_F6															1
435	miss	6		435_F6															1
434	miss	6		434_F6															1
433	41023	6	neg	433_F6	0	0	0	1	1				41006	41023	f6				1
432	miss	6		432_F6															1
431	miss	6		431_F6															1
416	miss	6		416_F6															1
415	40882	6	neg	415_F6	0	0	0	0	0				40741	40882	f6				1
414	miss	6		414_F6															1
413	miss	6		413_F6															1
412	miss	6		412_F6															1
410	miss	6		410_F6															1
408	miss	6		408_F6															1
407	40820	6	neg	407_F6	0	0	0	0	0				40730	40820	f6				1
391	miss	6		391_F6															1
364	miss	6		364_F6															1
356	miss	6		356_F6															1
355	40717	6	neg	355_F6	0	0	0	0	0										1
354	41059	6	neg	354_F6	0	0	0	0	0										1
353	miss	6		353_F6															1
352	miss	6		352_F6															1
351	miss	6		351_F6															1
349	miss	6		349_F6															1
345	40688	6	neg	345_F6	0	0	0	0	0										1
318	miss	6		318_F6															1
311	miss	6		311_F6															1
309	miss	6		309_F6															1
308	miss	6		308_F6															1
300	miss	6		300_F6															1
299	miss	6		299_F6															1
294	40630	6	neg	294_F6	0	0	0	0	0										1
288	miss	6		288_F6															1
277	miss	6		277_F6															1
262	miss	6		262_F6															1
261	miss	6		261_F6															1
259	miss	6		259_F6															1
230	miss	6		230_F6															1
223	miss	6		223_F6															1
222	miss	6		222_F6															1
205	40588	6	M9	205_F6	1	0	0	0	0										1
203	miss	6		203_F6															1
201	miss	6		201_F6															1
198	miss	6		198_F6															1
197	miss	6		197_F6															1
196	miss	6		196_F6															1
182	miss	6		182_F6															1
174	miss	6		174_F6															1
167	miss	6		167_F6															1
165	miss	6		165_F6															1
164	miss	6		164_F6															1
77	miss	6		77_F6															1
75	40486	6	neg	75_F6	0	0	0	1	1				40473	40486	f6				1
73	miss	6		73_F6															1
69	miss	6		69_F6															1
53	miss	6		53_F6															1
51	miss	6		51_F6															1
50	miss	6		50_F6															1
38	miss	6		38_F6															1
36	miss	6		36_F6															1
31	miss	6		31_F6															1
24	miss	6		24_F6															1
23	miss	6		23_F6															1
15	miss	6		15_F6															1
5	miss	6		5_F6															1
4	miss	6		4_F6															1
3	miss	6		3_F6															1
707	41023	7	M1	707_F7	1	0	0	0	0										1
706	41023	7	neg	706_F7	0	0	0	0	0										1
704	41031	7	M1	704_F7	1	0	0	0	0										1
687	41023	7	neg	687_F7	0	0	0	0	0										1
680	41023	7	neg	680_F7	0	0	0	0	0										1
678	miss	7		678_F7															1
639	41023	7	neg	639_F7	0	0	0	0	0										1
623	41023	7	neg	623_F7	0	0	0	0	0										1
617	41039	7	neg	617_F7	0	0	0	0	1				40976	41039	f7				1
616	41039	7	neg	616_F7	0	0	0	0	0										1
615	41025	7	M1	615_F7	1	0	0	0	0				40870	41025	f7				1
572	41023	7	SHV	572_F7	1	0	0	0	0										1
568	miss	7		568_F7															1
567	41023	7	neg	567_F7	0	0	0	0	0										1
543	41023	7	M1	543_F7	1	0	0	0	0										1
542	41031	7	M1	542_F7	1	0	0	0	0										1
540	41059	7	M1	540_F7	1	0	0	0	0										1
537	miss	7		537_F7															1
534	41023	7	M9	534_F7	1	0	0	0	0										1
523	41023	7	neg	523_F7	0	0	0	0	1				40956	41023	f7				1
519	41023	7	M9	519_F7	1	0	0	0	0				40875	41023	f7				1
518	41047	7	neg	518_F7	0	0	0	0	0										1
517	41023	7	neg	517_F7	0	0	0	0	0										1
516	41023	7	M1	516_F7	1	0	0	0	0										1
515	miss	7		515_F7															1
514	41023	7	M1	514_F7	1	0	0	0	0										1
474	41023	7	neg	474_F7	0	0	0	0	0										1
467	41039	7	neg	467_F7	0	0	0	0	0										1
466	miss	7		466_F7															1
465	41039	7	neg	465_F7	0	0	0	0	0										1
464	41039	7	M1	464_F7	1	0	0	0	0										1
459	miss	7		459_F7															1
455	41023	7	neg	455_F7	0	0	0	0	0										1
453	41025	7	M9	453_F7	1	0	0	0	1				40977	41025	f7				1
450	41039	7	neg	450_F7	0	0	0	0	0				40896	41039	f7				1
436	miss	7		436_F7															1
435	41023	7	neg	435_F7	0	0	0	0	1				40979	41023	f7				1
434	41023	7	neg	434_F7	0	0	0	0	0										1
433	41190	7	KPC	433_F7	1	0	0	0	1				41160	41190	f7				1
432	41041	7	neg	432_F7	0	0	0	0	0										1
431	41023	7	neg	431_F7	0	0	0	0	1				40984	41023	f7				1
416	41039	7	M1	416_F7	1	0	0	0	0										1
415	41025	7	neg	415_F7	0	0	0	0	0				40913	41025	f7				1
414	41025	7	neg	414_F7	0	0	0	0	0				40912	41025	f7				1
413	41047	7	neg	413_F7	0	0	0	1	1				41021	41047	f7				1
412	miss	7		412_F7															1
410	miss	7		410_F7															1
408	41039	7	M1	408_F7	1	0	0	0	0				40877	41039	f7				1
407	41124	7	neg	407_F7	0	0	0	0	0										1
391	41039	7	neg	391_F7	0	0	0	0	0				40755	41039	f7				1
364	41023	7	neg	364_F7	0	0	0	0	1				40990	41023	f7				1
356	41039	7	neg	356_F7	0	0	0	0	0				40792	41039	f7				1
355	41101	7	neg	355_F7	0	0	0	0	0				40764	41101	f7				1
354	41059	7	neg	354_F7	0	0	0	0	0				40826	41059	f7				1
353	41023	7	neg	353_F7	0	0	0	0	1				40990	41023	f7				1
352	41025	7	neg	352_F7	0	0	0	1	1				41006	41025	f7				1
351	miss	7		351_F7									40797	41031	f7				1
349	miss	7		349_F7															1
345	41031	7	neg	345_F7	0	0	0	0	0										1
318	miss	7		318_F7															1
311	41025	7	neg	311_F7	0	0	0	0	0										1
309	41031	7	neg	309_F7	0	0	0	0	0				40695	41031	f7				1
308	miss	7		308_F7															1
300	miss	7		300_F7															1
299	41031	7	M1	299_F7	1	0	0	0	0				40927	41031	f7				1
294	41025	7	neg	294_F7	0	0	0	0	0				40850	41025	f7				1
288	41047	7	neg	288_F7	0	0	0	0	0										1
277	41023	7	neg	277_F7	0	0	0	0	1				40940	41023	f7				1
262	41023	7	neg	262_F7	0	0	0	0	1				40965	41023	f7	40965	41023	f7	1
261	miss	7		261_F7															1
259	41031	7	neg	259_F7	0	0	0	0	1				40963	41031	f7				1
230	miss	7		230_F7															1
223	41039	7	M9	223_F7	1	0	0	0	0										1
222	41023	7	neg	222_F7	0	0	0	0	0										1
205	41025	7	neg	205_F7	0	0	0	0	1				40941	41025	f7				1
203	41031	7	neg	203_F7	0	0	0	0	0										1
201	41023	7	neg	201_F7	0	0	0	0	0				40906	41023	f7				1
198	41031	7	neg	198_F7	0	0	0	1	1				41007	41031	f7				1
197	miss	7		197_F7															1
196	41023	7	neg	196_F7	0	0	0	0	0										1
182	41047	7	neg	182_F7	0	0	0	0	0				40800	41047	f7				1
174	41025	7	M9	174_F7	1	0	0	0	0				40637	41025	f7				1
167	41047	7	M9	167_F7	1	0	0	0	0				40554	41047	f7				1
165	41023	7	neg	165_F7	0	0	0	0	0				40588	41023	f7				1
164	41039	7	M1	164_F7	1	0	0	0	0										1
77	41101	7	neg	77_F7	0	0	0	0	0										1
75	41031	7	neg	75_F7	0	0	0	0	0										1
73	41023	7	neg	73_F7	0	0	0	0	1				40984	41023	f7				1
69	41063	7	M9	69_F7	1	0	0	0	0										1
53	41025	7	neg	53_F7	0	0	0	0	0										1
51	41059	7	neg	51_F7	0	0	0	0	0										1
50	41023	7	neg	50_F7	0	0	0	0	0				40904	41023	f7				1
38	41041	7	M1	38_F7	1	0	0	0	1				40998	41041	f7				1
36	41101	7	neg	36_F7	0	0	0	0	0										1
31	41059	7	neg	31_F7	0	0	0	0	1				41029	41059	f7				1
24	41047	7	neg	24_F7	0	0	0	0	1				40978	41047	f7				1
23	41031	7	neg	23_F7	0	0	0	0	0				40938	41031	f7				1
15	miss	7		15_F7															1
5	41039	7	neg	5_F7	0	0	0	1	1				41023	41039	f7				1
4	41047	7	neg	4_F7	0	0	0	0	0				40595	41047	f7				1
3	41059	7	neg	3_F7	0	0	0	0	0										1
